# Supplementary material for: Genome and drug resistance analysis of Mycobacterium abscessus complex on tropical islands in China
Source: Front Microbiol. 2026 Feb 4;17:1702466. doi: 10.3389/fmicb.2026.1702466 (PMC12913411; doi:10.3389/fmicb.2026.1702466)
Supplement: Supplementary file 1 [file Table_1.xlsx]

## Sheet: Summary
Supplementary Table S1	An assessment was conducted on the genome assembly of 113 MABC strains
Supplementary Table S2	Clinical information of MABC patients with pulmonary infection in this study
Supplementary Table S3	The sub-species identification results of 113 MABC strains and their ANI values with the reference genomes of three sub-species.
Supplementary Table S4	SNP differences among 113 MABC strains
Supplementary Table S5	The distribution of the total number of genes in the pan-genome of 113 MABC strains
Supplementary Table S6	Predicting the virulence genes related to MABC strains based on the VFDB database
Supplementary Table S7	Phenotypic drug susceptibility results of 113 MABC strains
Supplementary Table S8	Predicting the drug resistance genes related to MABC strains based on the CARD database

## Sheet: Supplementary Table S1
Serial Number	Strain number	Completeness	Contamination	Completeness_Model_Used	Translation_Table_Used	Coding_Density	Contig_N50	Average_Gene_Length	Genome_Size	GC_Content	Total_Coding_Sequences	Total_Contigs	Max_Contig_Length	Additional_Notes
1	HYEY-JH158	100	0.24	Neural Network (Specific Model)	11	0.926	2465878	314.06916912695067	4812976	0.64	4742	20	2465878	None
2	HYEY-JH267	99.99	0.34	Neural Network (Specific Model)	11	0.927	855620	315.67243510506796	4945723	0.64	4854	29	1334315	None
3	HYEY-JH290	100	0.15	Neural Network (Specific Model)	11	0.92	475098	313.2263242375602	5075386	0.64	4984	51	887363	None
4	HYEY-JH315	100	0.27	Neural Network (Specific Model)	11	0.925	1323809	312.5197434355582	5041823	0.64	4989	44	1350988	None
5	HYEY-JH443	100	0.16	Neural Network (Specific Model)	11	0.921	666495	306.3516109665799	4972836	0.64	4997	39	1403340	None
6	HYEY-JH582	100	0.55	Neural Network (Specific Model)	11	0.922	1094100	312.84714167357083	4899585	0.64	4828	20	2292707	None
7	HYEY-JH583	100	0.09	Neural Network (Specific Model)	11	0.927	698932	315.1252676659529	4748202	0.64	4670	24	1858301	None
8	HYEY-JH604	99.99	0.3	Neural Network (Specific Model)	11	0.925	852241	316.9826804123711	4971102	0.64	4850	24	1057510	None
9	HYEY-JH628	100	0.18	Neural Network (Specific Model)	11	0.93	675405	322.86576436654093	4682123	0.64	4507	23	1320085	None
10	HYEY-JH643	100	0.21	Neural Network (Specific Model)	11	0.924	1355449	313.8	4989261	0.64	4910	25	1648361	None
11	HYEY-JH652	99.99	0.26	Neural Network (Specific Model)	11	0.921	1160802	315.21367521367523	4673837	0.64	4563	28	1339483	None
12	HYEY-JH664	100	0.19	Neural Network (Specific Model)	11	0.927	648646	315.8131703131703	4752738	0.64	4662	19	2037918	None
13	HYEY-JH744	100	0.45	Neural Network (Specific Model)	11	0.922	1042481	311.71511279696546	5065459	0.64	5009	18	2056535	None
14	HYEY-JH832	100	0.38	Neural Network (Specific Model)	11	0.927	1318474	316.3192440560862	5023877	0.64	4921	37	1382047	None
15	HYEY-JH833	100	0.32	Neural Network (Specific Model)	11	0.928	1391601	318.1550925925926	4876265	0.64	4752	20	1585581	None
16	HYEY-JH861	100	0.61	Neural Network (Specific Model)	11	0.921	1898804	310.5078171383337	5096331	0.64	5053	15	2341934	None
17	HYEY-JH946	100	0.19	Neural Network (Specific Model)	11	0.923	766462	315.3655186551866	4988942	0.64	4878	38	894019	None
18	HYEY-JH1017	99.99	0.22	Neural Network (Specific Model)	11	0.929	378026	316.6364224137931	4730476	0.64	4640	70	718124	None
19	HYEY-JH1164	100	0.4	Neural Network (Specific Model)	11	0.93	1436127	320.74500212675457	4853824	0.64	4702	16	1535156	None
20	HYEY-JH1192	100	0.45	Neural Network (Specific Model)	11	0.926	897193	313.6983998379583	5003491	0.64	4937	23	1223944	None
21	HYEY-JH1201	100	0.24	Neural Network (Specific Model)	11	0.923	713099	313.8531896915927	4815789	0.64	4734	37	1243703	None
22	HYEY-JH1212	100	0.36	Neural Network (Specific Model)	11	0.93	1544659	320.8504573495001	4853923	0.64	4701	14	1782572	None
23	HYEY-JH1243	100	0.21	Neural Network (Specific Model)	11	0.927	2410188	317.2151411462789	4789243	0.64	4676	15	2410188	None
24	HYEY-JH1270	100	0.26	Neural Network (Specific Model)	11	0.924	527532	310.1955602536998	4750878	0.64	4730	49	1416467	None
25	HYEY-JH1276	100	0.06	Neural Network (Specific Model)	11	0.925	1369457	316.7819843342036	4711242	0.64	4596	22	1998439	None
26	HYEY-JH1306	100	0.29	Neural Network (Specific Model)	11	0.926	4911757	313.86436223974124	5014337	0.64	4947	10	4911757	None
27	HYEY-JH1347	100	0.21	Neural Network (Specific Model)	11	0.929	1437675	318.5173447537473	4789555	0.64	4670	21	1782855	None
28	HYEY-JH1380	100	0.25	Neural Network (Specific Model)	11	0.925	1172188	309.5343925985519	4978692	0.64	4972	16	1860549	None
29	HYEY-JH1387	100	0.42	Neural Network (Specific Model)	11	0.928	666030	317.09676755198683	4963432	0.64	4857	27	999999	None
30	HYEY-JH1388	100	0.24	Neural Network (Specific Model)	11	0.92	733962	307.3982552241834	4928979	0.64	4929	44	1382509	None
31	HYEY-JH1396	100	0.35	Neural Network (Specific Model)	11	0.928	1397131	317.5629863301788	4869529	0.64	4755	25	1742794	None
32	HYEY-JH1428	100	0.16	Neural Network (Specific Model)	11	0.926	576391	313.3739239974806	4821944	0.64	4763	20	1792159	None
33	HYEY-JH1430	100	0.28	Neural Network (Specific Model)	11	0.923	1092745	314.90197274761033	5017244	0.64	4917	32	1978327	None
34	HYEY-JH1441	100	0.28	Neural Network (Specific Model)	11	0.926	785176	315.2576160294418	4982030	0.64	4891	24	973680	None
35	HYEY-JH1471	100	0.33	Neural Network (Specific Model)	11	0.924	246585	309.4172675891639	5139010	0.64	5131	96	585098	None
36	HYEY-JH1474	100	0.2	Neural Network (Specific Model)	11	0.925	481393	315.0834556510799	4860635	0.64	4769	46	1021462	None
37	HYEY-JH1478	100	0.2	Neural Network (Specific Model)	11	0.923	859443	316.7048625792812	4854762	0.64	4730	27	1153142	None
38	HYEY-JH1482	100	0.74	Neural Network (Specific Model)	11	0.925	251716	310.4590590590591	5014713	0.64	4995	72	435437	None
39	HYEY-JH1560	100	0.19	Neural Network (Specific Model)	11	0.925	540815	313.3034188034188	4742309	0.64	4680	43	1343922	None
40	HYEY-JH1563	100	0.27	Neural Network (Specific Model)	11	0.928	1371326	319.10647851186656	4810419	0.64	4677	26	1800196	None
41	HYEY-JH1564	99.99	0.35	Neural Network (Specific Model)	11	0.927	721194	317.0363523057748	4926067	0.64	4814	31	1287032	None
42	HYEY-JH1592	100	0.34	Neural Network (Specific Model)	11	0.925	264851	311.0127952755906	5112149	0.64	5080	81	974087	None
43	HYEY-JH1624	100	0.7	Neural Network (Specific Model)	11	0.926	251102	310.9602967716062	5011471	0.64	4987	84	631278	None
44	HYEY-JH1627	100	0.45	Neural Network (Specific Model)	11	0.929	999999	319.05550918196997	4926292	0.64	4792	21	1115951	None
45	HYEY-JH1710	100	0.33	Neural Network (Specific Model)	11	0.926	1281440	316.36438923395445	4936872	0.64	4830	15	1418469	None
46	HYEY-JH1737	100	0.11	Neural Network (Specific Model)	11	0.927	2749819	318.28890837352037	4684410	0.64	4562	10	2749819	None
47	HYEY-JH1738	100	0.41	Neural Network (Specific Model)	11	0.922	730253	312.7181459566075	5142922	0.64	5070	33	1232222	None
48	HYEY-JH1774	100	0.17	Neural Network (Specific Model)	11	0.931	1400384	318.733909287257	4743935	0.64	4630	23	1826570	None
49	HYEY-JH1835	99.99	0.36	Neural Network (Specific Model)	11	0.926	1363727	316.4861168669706	4934316	0.64	4826	18	2280027	None
50	HYEY-JH1889	100	0.33	Neural Network (Specific Model)	11	0.925	636269	314.45281473899695	4968188	0.64	4885	51	900352	None
51	HYEY-JH1922	100	0.1	Neural Network (Specific Model)	11	0.925	577899	316.3711623967817	4832233	0.64	4723	34	1609588	None
52	HYEY-JH1959	100	0.23	Neural Network (Specific Model)	11	0.925	1233440	317.2375378405651	5085739	0.64	4955	15	1476409	None
53	HYEY-JH2148	100	0.36	Neural Network (Specific Model)	11	0.93	763075	318.47941483803555	4902665	0.64	4785	25	1281446	None
54	HYEY-JH2208	100	0.11	Neural Network (Specific Model)	11	0.927	3235964	313.8777376142888	4764644	0.64	4703	7	3235964	None
55	HYEY-JH2237	100	0.28	Neural Network (Specific Model)	11	0.921	3500493	315.97193129451193	4900049	0.64	4774	9	3500493	None
56	HYEY-JH2238	100	0.24	Neural Network (Specific Model)	11	0.931	1384922	321.54400707651484	4674905	0.64	4522	15	1963880	None
57	HYEY-JH2242	100	0.24	Neural Network (Specific Model)	11	0.927	393442	316.0086330935252	4963542	0.64	4865	43	607066	None
58	HYEY-JH2298	100	0.19	Neural Network (Specific Model)	11	0.926	955336	318.41541476159375	4726001	0.64	4593	22	1890819	None
59	HYEY-JH2357	100	0.11	Neural Network (Specific Model)	11	0.924	496860	314.56581160639195	4845108	0.64	4756	38	1087144	None
60	HYEY-JH2358	100	0.29	Neural Network (Specific Model)	11	0.922	2613593	314.1327896277708	4873781	0.64	4782	11	2613593	None
61	HYEY-JH2410	99.99	0.49	Neural Network (Specific Model)	11	0.927	968185	316.47187563919005	4991932	0.64	4889	28	1882410	None
62	HYEY-JH2412	100	0.18	Neural Network (Specific Model)	11	0.926	1419449	318.0970625798212	4826679	0.64	4698	21	2116460	None
63	HYEY-JH2414	100	0.26	Neural Network (Specific Model)	11	0.927	386779	315.10167044751495	4932396	0.64	4849	70	861890	None
64	HYEY-JH2497	100	0.42	Neural Network (Specific Model)	11	0.921	3377294	307.3646558391338	5164922	0.64	5172	17	3377294	None
65	HYEY-JH2525	100	0.42	Neural Network (Specific Model)	11	0.928	666693	316.67798353909467	4959931	0.64	4860	26	1326730	None
66	HYEY-JH2583	100	0.47	Neural Network (Specific Model)	11	0.928	772163	313.21486105517516	5017010	0.64	4966	107	1104083	None
67	HYEY-JH2634	100	0.14	Neural Network (Specific Model)	11	0.926	3935911	312.5179665169457	4947233	0.64	4898	9	3935911	None
68	HYEY-JH2635	100	0.2	Neural Network (Specific Model)	11	0.926	1078995	314.80514008847695	4828866	0.64	4747	17	1457582	None
69	HYEY-JH2638	100	0.2	Neural Network (Specific Model)	11	0.928	1022951	318.21894645566874	4734137	0.64	4613	18	2243482	None
70	HYEY-JH2742	99.99	0.26	Neural Network (Specific Model)	11	0.919	543763	312.3504741833509	4826343	0.64	4745	103	1183098	None
71	HYEY-JH2746	100	0.17	Neural Network (Specific Model)	11	0.923	683854	310.34601804629267	5129244	0.64	5098	36	1374119	None
72	HYEY-JH2778	100	0.36	Neural Network (Specific Model)	11	0.924	289385	314.5374485596708	4947650	0.64	4860	109	537628	None
73	HYEY-JH2858	100	0.29	Neural Network (Specific Model)	11	0.925	303214	315.09090909090907	5111500	0.64	5016	67	483492	None
74	HYEY-JH2859	100	0.26	Neural Network (Specific Model)	11	0.927	337864	313.6470207253886	4689543	0.64	4632	71	1013040	None
75	HYEY-JH2910	100	0.05	Neural Network (Specific Model)	11	0.924	779066	312.8797653958944	4836955	0.64	4774	32	1116914	None
76	HYEY-JH3109	100	0.29	Neural Network (Specific Model)	11	0.927	1016114	319.0590358887237	4852203	0.64	4709	19	1766164	None
77	HYEY-JH3110	99.99	0.45	Neural Network (Specific Model)	11	0.927	1381068	317.8658940397351	4958111	0.64	4832	39	1695710	None
78	HYEY-JH3254	100	0.47	Neural Network (Specific Model)	11	0.926	579452	313.8872588424437	5046633	0.64	4976	36	1372826	None
79	HYEY-JH3416	100	0.2	Neural Network (Specific Model)	11	0.93	548273	318.52539479300043	4800971	0.64	4686	43	1350818	None
80	HYEY-JH3417	100	0.11	Neural Network (Specific Model)	11	0.923	1305595	316.33919759708215	4780713	0.64	4661	20	1331021	None
81	HYEY-JH3444	99.99	0.29	Neural Network (Specific Model)	11	0.927	1783594	316.33919803600656	4992979	0.64	4888	21	1841323	None
82	HYEY-JH3447	100	0.23	Neural Network (Specific Model)	11	0.927	3665907	319.32712431979905	4925855	0.64	4778	19	3665907	None
83	HYEY-JH3448	100	0.46	Neural Network (Specific Model)	11	0.921	827350	312.5308960858335	5109181	0.64	5033	29	1198810	None
84	HYEY-JH3586	100	0.29	Neural Network (Specific Model)	11	0.927	894630	315.32443146254957	4879990	0.64	4793	41	1160797	None
85	HYEY-JH3645	100	0.07	Neural Network (Specific Model)	11	0.924	1104382	315.81941163839383	4760685	0.64	4657	18	1116683	None
86	HYEY-JH3646	100	0.28	Neural Network (Specific Model)	11	0.927	672802	316.8719628142827	4838939	0.64	4733	36	932069	None
87	HYEY-JH3674	100	0.21	Neural Network (Specific Model)	11	0.924	609478	316.4261855670103	4966944	0.64	4850	34	1403697	None
88	HYEY-JH3731	100	0.29	Neural Network (Specific Model)	11	0.926	2801665	312.1887734718338	5050209	0.64	5006	18	2801665	None
89	HYEY-JH3732	100	0.34	Neural Network (Specific Model)	11	0.929	550134	314.94573643410854	4973373	0.64	4902	38	1168742	None
90	HYEY-JH3733	100	0.25	Neural Network (Specific Model)	11	0.923	215943	312.55201958384333	4966327	0.64	4902	111	826461	None
91	HYEY-JH3784	100	0.39	Neural Network (Specific Model)	11	0.928	682736	319.2766459360926	4798952	0.64	4663	26	1129030	None
92	HYEY-JH3877	100	0.35	Neural Network (Specific Model)	11	0.929	341861	314.92321717990274	5008877	0.64	4936	53	861306	None
93	HYEY-JH3932	100	0.27	Neural Network (Specific Model)	11	0.925	1181479	316.23871237458195	4891962	0.64	4784	27	2403611	None
94	HYEY-JH4023	100	0.68	Neural Network (Specific Model)	11	0.929	1421566	315.2516353229763	4969397	0.64	4892	25	1670283	None
95	HYEY-JH4149	100	0.08	Neural Network (Specific Model)	11	0.927	4762856	316.6341201716738	4764059	0.64	4660	8	4762856	None
96	HYEY-JH4179	100	0.24	Neural Network (Specific Model)	11	0.925	693235	314.6042439225381	4941265	0.64	4854	27	1018605	None
97	HYEY-JH4237	100	0.24	Neural Network (Specific Model)	11	0.926	1255677	312.6894347912922	5058322	0.64	5007	15	1318258	None
98	HYEY-JH4238	100	0.29	Neural Network (Specific Model)	11	0.926	2727977	317.28948985863553	5002185	0.64	4881	19	2727977	None
99	HYEY-JH4239	100	0.22	Neural Network (Specific Model)	11	0.925	1205899	320.02659793814433	5021444	0.64	4850	26	1450717	None
100	HYEY-JH4244	99.99	1.04	Neural Network (Specific Model)	11	0.923	1204322	311.5839583333333	4846076	0.64	4800	81	1278171	None
101	HYEY-JH4246	100	0.27	Neural Network (Specific Model)	11	0.926	3250386	317.7131895479054	4949329	0.64	4822	16	3250386	None
102	HYEY-JH4309	100	0.42	Neural Network (Specific Model)	11	0.929	999997	314.75146612740144	5013661	0.64	4945	24	1170861	None
103	HYEY-JH4447	99.99	0.31	Neural Network (Specific Model)	11	0.927	1792061	318.219313304721	4784684	0.64	4660	22	2135036	None
104	HYEY-JH4449	100	0.2	Neural Network (Specific Model)	11	0.926	933791	319.0310257492613	4885549	0.64	4738	21	1716532	None
105	HYEY-JH4450	99.99	0.38	Neural Network (Specific Model)	11	0.929	1246907	320.3071797076526	4797351	0.64	4652	15	1963446	None
106	HYEY-JH4637	100	0.22	Neural Network (Specific Model)	11	0.928	405619	313.7100063734863	4763439	0.64	4707	64	1184400	None
107	HYEY-JH4638	100	0.19	Neural Network (Specific Model)	11	0.928	818216	315.02429563086974	4972102	0.64	4898	23	1553619	None
108	HYEY-JH4700	100	0.2	Neural Network (Specific Model)	11	0.929	1398193	320.17467154856774	4786973	0.64	4643	43	1726519	None
109	HYEY-JH4847	100	0.45	Neural Network (Specific Model)	11	0.928	616406	316.07878787878786	5044069	0.64	4950	49	832241	None
110	HYEY-JH4901	100	0.33	Neural Network (Specific Model)	11	0.925	327908	313.88831756478817	4936345	0.64	4862	75	593248	None
111	HYEY-JH4988	100	0.1	Neural Network (Specific Model)	11	0.922	940675	311.4223371251293	4884103	0.64	4835	62	1511222	None
112	HYEY-JH5023	100	0.35	Neural Network (Specific Model)	11	0.929	554437	317.56908373156034	4922206	0.64	4813	37	1088627	None
113	HYEY-JH5027	100	0.43	Neural Network (Specific Model)	11	0.93	1115946	319.7391485809683	4928350	0.64	4792	28	1471295	None

## Sheet: Supplementary Table S2
Serial Number	Strain number	Sampling time	Gender	Age	Ethnicity	Occupation	Residence	History of tuberculosis	The initial identification of MABC	Final ANI determination of MABC	Complications									Clinical signs and symptoms
											COPD	Bronchiectasis	Asthma	Diabetes	Hepatitis	HIV	Tumor	Autoimmune diseases	Chronic kidney disease	Cough	Coughing up blood	Fever	Chest pain	Weight loss
1	HYEY-JH158	2014.05	Female	65	Han	Unemployed individuals	Sanya， Hainan Province	Yes	M.abscessus subsp.massiliense(Mma)	Mma	No	Yes	No	No	No	No	No	No	No	Yes	No	Yes	No	Yes
2	HYEY-JH267	2014.12	Female	86	Han	Farmer	Haikou， Hainan Province	No	M.abscessus subsp.bolletii(Mbo)	Mab	Yes	No	No	No	No	No	No	No	No	Yes	No	Yes	No	No
3	HYEY-JH290	2015.01	Male	73	Han	Retirees	Dongfang ， Hainan Province	Yes	M.abscessus subsp.abscessus(Mab)	Mab	No	No	No	No	No	No	No	No	No	No	No	No	No	No
4	HYEY-JH315	2015.01	Female	68	Han	Farmer	Wenchang ， Hainan Province	Yes	M.abscessus subsp.massiliense(Mma)	Mab	No	No	No	No	No	No	No	No	No	Yes	Yes	Yes	No	Yes
5	HYEY-JH443	2015.11	Female	76	Han	Farmer	Wenchang ， Hainan Province	Yes	M.abscessus subsp.massiliense(Mma)	Mma	Yes	Yes	No	No	Yes	No	No	No	No	Yes	Yes	No	No	No
6	HYEY-JH582	2016.1	Female	67	Han	Retirees	Lingao County ， Hainan Province	Yes	M.abscessus subsp.abscessus(Mab)	Mma	No	No	No	No	No	No	No	No	No	Yes	No	No	No	No
7	HYEY-JH583	2016.11	Female	53	Han	Self-employed individual	Dingn'an County， Hainan Province	Yes	M.abscessus subsp.massiliense(Mma)	Mma	No	No	No	No	No	No	No	No	No	Yes	No	No	No	No
8	HYEY-JH604	2016.12	Female	73	Han	Retirees	Haikou， Hainan Province	Yes	M.abscessus subsp.abscessus(Mab)	Mab	No	Yes	No	No	No	No	No	No	No	Yes	No	No	No	No
9	HYEY-JH628	2017.01	Female	61	Han	Farmer	Wanning, Hainan Province	Yes	M.abscessus subsp.abscessus(Mab)	Mab	No	Yes	No	No	No	No	No	No	No	Yes	Yes	Yes	No	Yes
10	HYEY-JH643	2017.02	Female	65	Han	Farmer	Danzhou , Hainan Province	Yes	M.abscessus subsp.massiliense(Mma)	Mma	No	No	No	No	No	No	No	No	No	Yes	Yes	No	No	No
11	HYEY-JH652	2017.02	Female	73	Han	Farmer	Dongfang ， Hainan Province	Yes	M.abscessus subsp.massiliense(Mma)	Mma	No	Yes	No	No	No	No	No	No	No	Yes	No	Yes	No	Yes
12	HYEY-JH664	2017.03	Male	84	Han	Retirees	Haikou， Hainan Province	Yes	M.abscessus subsp.massiliense(Mma)	Mma	No	No	No	Yes	No	No	No	No	No	Yes	No	No	No	Yes
13	HYEY-JH744	2017.06	Female	57	Han	Farmer	Lingao County ， Hainan Province	Yes	M.abscessus subsp.massiliense(Mma)	Mma	No	No	No	No	No	No	No	No	No	Yes	No	Yes	No	Yes
14	HYEY-JH832	2017.1	Male	74	Han	Farmer	Danzhou , Hainan Province	Yes	M.abscessus subsp.abscessus(Mab)	Mab	No	No	No	No	No	No	No	No	No	Yes	No	No	No	Yes
15	HYEY-JH833	2017.1	Female	22	Han	Farmer	Lingao County ， Hainan Province	Yes	M.abscessus subsp.bolletii(Mbo)	Mbo	No	No	No	No	No	No	No	No	No	Yes	No	Yes	No	No
16	HYEY-JH861	2017.11	Male	24	Han	Student	Wanning, Hainan Province	Yes	M.abscessus subsp.massiliense(Mma)	Mma	No	No	No	No	Yes	No	No	No	No	Yes	No	Yes	No	Yes
17	HYEY-JH946	2018.02	Female	73	Han	Farmer	Wanning, Hainan Province	Yes	M.abscessus subsp.abscessus(Mab)	Mab	No	No	No	No	No	No	No	No	No	Yes	Yes	No	No	Yes
18	HYEY-JH1017	2018.04	Female	65	Han	Farmer	Dongfang ， Hainan Province	Yes	M.abscessus subsp.abscessus(Mab)	Mab	No	Yes	No	No	No	No	No	No	No	No	No	No	No	No
19	HYEY-JH1164	2018.08	Female	64	Han	Retirees	Wenchang ， Hainan Province	Yes	M.abscessus subsp.abscessus(Mab)	Mab	No	No	No	No	No	No	No	No	No	Yes	Yes	No	No	Yes
20	HYEY-JH1192	2018.08	Male	27	Han	Farmer	Wenchang ， Hainan Province	Yes	M.abscessus subsp.abscessus(Mab)	Mab	No	No	No	No	No	No	No	No	No	Yes	Yes	Yes	No	No
21	HYEY-JH1201	2018.08	Female	80	Han	Retirees	Dingn'an County， Hainan Province	Yes	M.abscessus subsp.massiliense(Mma)	Mma	No	No	No	No	No	No	No	No	No	Yes	Yes	No	No	Yes
22	HYEY-JH1212	2018.09	Female	53	Han	Farmer	Wanning, Hainan Province	No	M.abscessus subsp.abscessus(Mab)	Mab	No	Yes	No	No	No	No	No	No	No	Yes	Yes	No	No	Yes
23	HYEY-JH1243	2018.09	Female	64	Han	Farmer	Wenchang ， Hainan Province	Yes	M.abscessus subsp.bolletii(Mbo)	Mma	No	Yes	No	No	No	No	No	No	No	Yes	Yes	Yes	No	No
24	HYEY-JH1270	2018.1	Male	56	Han	Teacher	Dongfang ， Hainan Province	Yes	M.abscessus subsp.massiliense(Mma)	Mma	No	No	No	No	No	No	No	No	No	Yes	No	Yes	No	No
25	HYEY-JH1276	2018.11	Female	60	Han	Retirees	Wuzhishan , Hainan Province	No	M.abscessus subsp.massiliense(Mma)	Mma	No	No	No	No	No	No	No	No	No	Yes	No	No	No	Yes
26	HYEY-JH1306	2018.11	Female	56	Han	Retirees	Dongfang ， Hainan Province	Yes	M.abscessus subsp.abscessus(Mab)	Mab	No	Yes	No	No	No	No	No	No	No	Yes	Yes	No	No	No
27	HYEY-JH1347	2018.12	Male	51	Li	Farmer	Dongfang ， Hainan Province	No	M.abscessus subsp.abscessus(Mab)	Mab	No	Yes	No	No	No	No	No	No	No	Yes	Yes	Yes	No	Yes
28	HYEY-JH1380	2019.01	Male	86	Han	Retirees	Qiongzhong County , Hainan Province	Yes	M.abscessus subsp.massiliense(Mma)	Mma	No	No	No	No	No	No	No	No	No	Yes	No	No	No	No
29	HYEY-JH1387	2019.01	Male	57	Han	Employee	Haikou， Hainan Province	No	M.abscessus subsp.abscessus(Mab)	Mab	No	No	No	No	No	No	No	No	No	Yes	No	No	Yes	No
30	HYEY-JH1388	2019.01	Female	47	Han	Farmer	Chengmai County , Hainan Province	Yes	M.abscessus subsp.massiliense(Mma)	Mma	No	No	No	No	No	No	No	No	No	Yes	Yes	No	No	Yes
31	HYEY-JH1396	2019.02	Male	81	Han	Retirees	Haikou， Hainan Province	Yes	M.abscessus subsp.abscessus(Mab)	Mab	No	No	No	No	No	No	No	No	No	Yes	Yes	Yes	No	No
32	HYEY-JH1428	2019.02	Male	63	Han	Farmer	Wanning, Hainan Province	Yes	M.abscessus subsp.massiliense(Mma)	Mma	No	Yes	No	No	No	No	No	No	No	Yes	Yes	Yes	No	No
33	HYEY-JH1430	2019.03	Male	78	Han	Farmer	Wenchang ， Hainan Province	No	M.abscessus subsp.abscessus(Mab)	Mab	No	No	No	No	No	No	No	No	No	Yes	No	No	No	Yes
34	HYEY-JH1441	2019.03	Female	69	Han	Farmer	Haikou， Hainan Province	No	M.abscessus subsp.abscessus(Mab)	Mab	No	No	No	No	No	No	No	No	No	Yes	No	No	No	Yes
35	HYEY-JH1471	2019.03	Male	67	Han	Retirees	Changjiang County , Hainan Province	No	M.abscessus subsp.abscessus(Mab)	Mab	No	No	No	No	No	No	No	No	No	Yes	No	No	No	Yes
36	HYEY-JH1474	2019.03	Female	72	Han	Farmer	Lingao County ， Hainan Province	Yes	M.abscessus subsp.abscessus(Mab)	Mab	No	Yes	No	No	No	No	No	No	No	Yes	Yes	Yes	No	Yes
37	HYEY-JH1478	2019.03	Female	66	Han	Farmer	Lingao County ， Hainan Province	No	M.abscessus subsp.abscessus(Mab)	Mab	No	Yes	No	No	No	No	No	No	No	Yes	No	No	No	No
38	HYEY-JH1482	2019.03	Male	73	Han	Retirees	Chengmai County , Hainan Province	Yes	M.abscessus subsp.abscessus(Mab)	Mab	No	Yes	No	No	No	No	No	No	No	Yes	No	No	No	No
39	HYEY-JH1560	2019.05	Female	60	Han	Farmer	Baisha County , Hainan Province	Yes	M.abscessus subsp.massiliense(Mma)	Mma	No	Yes	No	No	No	No	No	No	No	Yes	Yes	Yes	No	No
40	HYEY-JH1563	2019.05	Female	17	Han	Student	Sanya， Hainan Province	Yes	M.abscessus subsp.abscessus(Mab)	Mab	No	No	No	No	No	No	No	No	No	Yes	No	Yes	No	No
41	HYEY-JH1564	2019.05	Female	54	Han	Farmer	Lingshui County , Hainan Province	No	M.abscessus subsp.abscessus(Mab)	Mab	No	No	No	No	No	No	No	No	No	Yes	No	Yes	No	Yes
42	HYEY-JH1592	2019.05	Male	80	Han	Retirees	Haikou， Hainan Province	Yes	M.abscessus subsp.abscessus(Mab)	Mab	No	No	No	No	No	No	No	No	No	Yes	Yes	No	No	No
43	HYEY-JH1624	2019.06	Female	60	Han	Retirees	Haikou， Hainan Province	No	M.abscessus subsp.abscessus(Mab)	Mab	No	Yes	No	No	No	No	No	No	No	Yes	Yes	Yes	No	No
44	HYEY-JH1627	2019.06	Male	50	Han	Freelance work	Haikou， Hainan Province	Yes	M.abscessus subsp.abscessus(Mab)	Mab	No	No	No	Yes	Yes	No	Yes	No	No	Yes	No	No	No	Yes
45	HYEY-JH1710	2019.07	Female	53	Han	Farmer	Lingao County ， Hainan Province	Yes	M.abscessus subsp.abscessus(Mab)	Mab	No	Yes	No	No	No	No	No	No	No	Yes	No	Yes	No	Yes
46	HYEY-JH1737	2019.08	Male	57	Han	Farmer	Wanning, Hainan Province	Yes	M.abscessus subsp.massiliense(Mma)	Mma	No	No	No	Yes	No	No	No	No	No	Yes	Yes	No	No	No
47	HYEY-JH1738	2019.08	Female	51	Han	Farmer	Wanning, Hainan Province	Yes	M.abscessus subsp.massiliense(Mma)	Mma	No	No	No	No	No	No	No	No	No	Yes	No	No	No	No
48	HYEY-JH1774	2019.08	Female	70	Han	Retirees	Lingao County ， Hainan Province	Yes	M.abscessus subsp.abscessus(Mab)	Mab	No	No	No	No	No	No	No	No	No	Yes	Yes	No	No	Yes
49	HYEY-JH1835	2019.09	Female	71	Han	Retirees	Haikou， Hainan Province	Yes	M.abscessus subsp.abscessus(Mab)	Mab	No	Yes	No	No	No	No	No	No	No	Yes	Yes	No	No	No
50	HYEY-JH1889	2019.1	Male	78	Han	Farmer	Haikou， Hainan Province	Yes	M.abscessus subsp.abscessus(Mab)	Mab	No	No	No	No	No	No	No	No	No	Yes	Yes	No	No	No
51	HYEY-JH1922	2019.1	Male	84	Han	Retirees	Baisha County , Hainan Province	Yes	M.abscessus subsp.abscessus(Mab)	Mab	Yes	No	No	No	No	No	No	No	No	Yes	No	No	No	Yes
52	HYEY-JH1959	2019.11	Male	23	Han	Freelance work	Danzhou , Hainan Province	Yes	M.abscessus subsp.abscessus(Mab)	Mab	No	No	No	No	No	No	No	No	No	Yes	No	No	No	Yes
53	HYEY-JH2208	2020.03	Female	61	Han	Farmer	Wanning, Hainan Province	No	M.abscessus subsp.massiliense(Mma)	Mma	No	No	No	Yes	No	No	No	No	No	Yes	Yes	No	No	No
54	HYEY-JH2148	2020.01	Female	72	Han	Farmer	Changjiang County , Hainan Province	Yes	M.abscessus subsp.abscessus(Mab)	Mab	No	Yes	No	No	No	No	No	No	No	Yes	Yes	No	No	No
55	HYEY-JH2237	2020.03	Female	27	Han	Freelance work	Sanya， Hainan Province	Yes	M.abscessus subsp.massiliense(Mma)	Mma	No	No	No	No	No	No	No	No	No	Yes	No	No	Yes	No
56	HYEY-JH2238	2020.04	Male	67	Han	Farmer	Chengmai County , Hainan Province	No	M.abscessus subsp.abscessus(Mab)	Mab	No	No	No	No	No	No	No	No	No	Yes	Yes	No	No	No
57	HYEY-JH2242	2020.04	Female	82	Han	Retirees	Dingn'an County， Hainan Province	Yes	M.abscessus subsp.abscessus(Mab)	Mab	No	No	No	No	No	No	No	No	No	Yes	No	Yes	Yes	No
58	HYEY-JH2298	2020.04	Male	37	Han	Farmer	Dongfang ， Hainan Province	Yes	M.abscessus subsp.bolletii(Mbo)	Mma	No	Yes	No	No	No	No	No	No	No	Yes	Yes	No	Yes	No
59	HYEY-JH2357	2020.05	Female	71	Han	Unemployed individuals	Wanning, Hainan Province	No	M.abscessus subsp.massiliense(Mma)	Mma	No	No	No	Yes	No	No	No	No	No	Yes	No	No	No	Yes
60	HYEY-JH2358	2020.05	Male	62	Han	Farmer	Haikou， Hainan Province	Yes	M.abscessus subsp.massiliense(Mma)	Mma	No	No	No	No	No	No	No	No	No	Yes	Yes	No	No	Yes
61	HYEY-JH2410	2020.06	Female	60	Han	Retirees	Haikou， Hainan Province	Yes	M.abscessus subsp.abscessus(Mab)	Mab	No	Yes	No	No	No	No	No	No	No	Yes	No	Yes	No	No
62	HYEY-JH2412	2020.06	Female	54	Han	Farmer	Dongfang ， Hainan Province	No	M.abscessus subsp.massiliense(Mma)	Mma	No	No	No	No	No	No	No	No	No	Yes	No	No	No	No
63	HYEY-JH2414	2020.06	Female	66	Han	Farmer	Chengmai County , Hainan Province	No	M.abscessus subsp.abscessus(Mab)	Mab	No	Yes	No	No	No	No	No	No	No	Yes	No	No	No	No
64	HYEY-JH2497	2020.07	Female	73	Han	Retirees	Wenchang ， Hainan Province	No	M.abscessus subsp.massiliense(Mma)	Mma	No	Yes	No	No	No	No	No	No	No	Yes	No	No	No	Yes
65	HYEY-JH2525	2020.07	Male	51	Han	Employee	Haikou， Hainan Province	Yes	M.abscessus subsp.abscessus(Mab)	Mab	No	No	No	No	No	No	No	No	No	Yes	No	No	No	No
66	HYEY-JH2583	2020.07	Male	54	Han	Farmer	Dongfang ， Hainan Province	No	M.abscessus subsp.abscessus(Mab)	Mab	No	No	No	Yes	No	No	No	No	No	Yes	Yes	Yes	No	No
67	HYEY-JH2634	2020.08	Male	28	Han	Worker	Chengmai County , Hainan Province	No	M.abscessus subsp.massiliense(Mma)	Mma	No	No	No	No	No	No	No	No	No	No	No	No	No	No
68	HYEY-JH2635	2020.08	Male	89	Han	Retirees	Dingn'an County， Hainan Province	No	M.abscessus subsp.abscessus(Mab)	Mma	No	Yes	No	No	No	No	No	No	No	Yes	No	Yes	No	No
69	HYEY-JH2638	2020.08	Female	24	Han	Unemployed individuals	Haikou， Hainan Province	No	M.abscessus subsp.massiliense(Mma)	Mma	No	No	No	No	No	No	No	No	No	Yes	No	No	No	Yes
70	HYEY-JH2742	2020.1	Female	73	Han	Farmer	Haikou， Hainan Province	Yes	M.abscessus subsp.abscessus(Mab)	Mab	No	No	No	No	No	No	No	No	No	Yes	Yes	No	No	No
71	HYEY-JH2746	2020.1	Female	64	Han	Farmer	Wanning, Hainan Province	Yes	M.abscessus subsp.abscessus(Mab)	Mab	No	Yes	No	No	No	No	No	No	No	Yes	No	Yes	No	No
72	HYEY-JH2778	2020.1	Female	63	Han	Farmer	Chengmai County , Hainan Province	No	M.abscessus subsp.abscessus(Mab)	Mab	No	No	No	No	No	No	No	No	No	Yes	No	Yes	No	No
73	HYEY-JH2858	2020.11	Male	77	Han	Retirees	Haikou， Hainan Province	No	M.abscessus subsp.abscessus(Mab)	Mab	No	Yes	No	No	No	No	No	No	No	Yes	No	Yes	No	No
74	HYEY-JH2859	2020.12	Female	57	Han	Retirees	Dongfang ， Hainan Province	Yes	M.abscessus subsp.massiliense(Mma)	Mma	No	No	No	No	Yes	No	No	No	No	No	No	No	No	No
75	HYEY-JH2910	2020.11	Female	56	Han	Unemployed individuals	Baoting County , Hainan Province	Yes	M.abscessus subsp.bolletii(Mbo)	Mma	No	Yes	No	No	Yes	No	No	No	No	No	Yes	No	No	No
76	HYEY-JH3109	2021.03	Male	53	Han	Farmer	Wenchang ， Hainan Province	Yes	M.abscessus subsp.abscessus(Mab)	Mab	No	No	No	No	No	No	No	No	No	Yes	No	No	Yes	No
77	HYEY-JH3110	2021.03	Female	42	Han	Farmer	Wenchang ， Hainan Province	Yes	M.abscessus subsp.abscessus(Mab)	Mab	No	Yes	No	No	No	No	No	No	No	Yes	Yes	Yes	No	No
78	HYEY-JH3254	2021.05	Female	64	Han	Farmer	Hainan Province Yangpu Economic Development Zone	Yes	M.abscessus subsp.abscessus(Mab)	Mab	No	No	No	No	No	No	No	No	No	Yes	No	No	No	No
79	HYEY-JH3416	2021.07	Female	58	Han	Retirees	Lingshui County , Hainan Province	No	M.abscessus subsp.abscessus(Mab)	Mab	No	Yes	No	No	No	No	No	No	No	Yes	No	No	No	No
80	HYEY-JH3417	2021.07	Female	58	Han	Retirees	Wenchang ， Hainan Province	No	M.abscessus subsp.massiliense(Mma)	Mma	No	Yes	No	No	No	No	No	No	No	Yes	No	No	No	No
81	HYEY-JH3444	2021.07	Female	58	Han	Farmer	Dingn'an County， Hainan Province	Yes	M.abscessus subsp.abscessus(Mab)	Mab	No	No	No	No	No	No	No	No	No	Yes	No	No	No	No
82	HYEY-JH3447	2021.07	Female	64	Han	Farmer	Danzhou , Hainan Province	Yes	M.abscessus subsp.abscessus(Mab)	Mab	No	No	No	No	No	No	No	No	No	Yes	No	Yes	No	Yes
83	HYEY-JH3448	2021.08	Female	46	Han	Farmer	Haikou， Hainan Province	Yes	M.abscessus subsp.abscessus(Mab)	Mab	No	Yes	No	No	No	No	No	No	No	Yes	No	Yes	No	No
84	HYEY-JH3586	2021.09	Female	67	Han	Unemployed individuals	Haikou， Hainan Province	Yes	M.abscessus subsp.abscessus(Mab)	Mab	No	No	No	No	No	No	No	No	No	Yes	No	No	No	No
85	HYEY-JH3645	2021.1	Male	55	Han	Farmer	Lingao County ， Hainan Province	Yes	M.abscessus subsp.massiliense(Mma)	Mma	No	No	No	Yes	No	No	No	No	No	Yes	No	No	No	No
86	HYEY-JH3646	2021.1	Female	45	Han	Farmer	Wanning, Hainan Province	Yes	M.abscessus subsp.abscessus(Mab)	Mab	No	No	No	No	No	No	No	No	No	Yes	Yes	No	No	No
87	HYEY-JH3674	2021.11	Female	68	Han	Farmer	Danzhou , Hainan Province	Yes	M.abscessus subsp.abscessus(Mab)	Mab	No	No	No	No	No	No	No	No	No	Yes	Yes	No	No	No
88	HYEY-JH3731	2021.11	Female	66	Han	Farmer	Dongfang ， Hainan Province	Yes	M.abscessus subsp.abscessus(Mab)	Mab	No	No	No	No	No	No	No	No	No	Yes	No	No	No	No
89	HYEY-JH3732	2021.12	Male	80	Han	Farmer	Chengmai County , Hainan Province	Yes	M.abscessus subsp.abscessus(Mab)	Mab	No	No	No	No	No	No	No	No	No	No	No	No	No	Yes
90	HYEY-JH3733	2021.12	Female	65	Han	Farmer	Le Dong County, Hainan Province	No	M.abscessus subsp.abscessus(Mab)	Mab	No	Yes	No	No	No	No	No	No	No	Yes	Yes	No	No	No
91	HYEY-JH3784	2021.12	Male	71	Han	Farmer	Wanning, Hainan Province	Yes	M.abscessus subsp.abscessus(Mab)	Mab	No	No	No	No	No	No	No	No	No	Yes	No	No	No	No
92	HYEY-JH3877	2022.01	Female	48	Han	Farmer	Haikou， Hainan Province	Yes	M.abscessus subsp.abscessus(Mab)	Mab	No	Yes	No	No	No	No	No	No	No	Yes	No	No	No	No
93	HYEY-JH3932	2022.03	Female	55	Han	Farmer	Le Dong County, Hainan Province	Yes	M.abscessus subsp.abscessus(Mab)	Mab	No	No	No	No	No	No	No	No	No	Yes	No	Yes	No	Yes
94	HYEY-JH4023	2022.04	Female	61	Han	Retirees	Chengmai County , Hainan Province	Yes	M.abscessus subsp.abscessus(Mab)	Mab	No	No	No	No	No	No	No	No	No	Yes	Yes	No	No	Yes
95	HYEY-JH4149	2022.05	Female	65	Han	Farmer	Wanning, Hainan Province	No	M.abscessus subsp.massiliense(Mma)	Mma	No	No	No	Yes	No	No	No	No	No	No	No	No	No	No
96	HYEY-JH4179	2022.06	Female	58	Han	Farmer	Chengmai County , Hainan Province	Yes	M.abscessus subsp.abscessus(Mab)	Mab	No	Yes	No	No	No	No	No	No	No	Yes	No	No	No	No
97	HYEY-JH4237	2022.06	Male	92	Han	Retirees	Haikou， Hainan Province	No	M.abscessus subsp.massiliense(Mma)	Mma	Yes	No	No	Yes	No	No	No	No	Yes	No	No	No	No	No
98	HYEY-JH4238	2022.06	Female	36	Li	Farmer	Sanya， Hainan Province	No	M.abscessus subsp.abscessus(Mab)	Mab	No	No	No	No	No	No	No	No	No	Yes	Yes	No	No	No
99	HYEY-JH4239	2022.06	Male	20	Han	Farmer	Sanya， Hainan Province	Yes	M.abscessus subsp.abscessus(Mab)	Mab	No	No	No	No	No	No	No	No	No	Yes	Yes	No	No	No
100	HYEY-JH4244	2022.07	Female	74	Han	Farmer	Chengmai County , Hainan Province	No	M.abscessus subsp.abscessus(Mab)	Mma	No	Yes	No	No	No	No	Yes	No	No	Yes	No	Yes	No	No
101	HYEY-JH4246	2022.07	Male	79	Han	Retirees	Lingao County ， Hainan Province	No	M.abscessus subsp.abscessus(Mab)	Mab	Yes	No	No	No	No	No	No	No	No	Yes	No	No	No	No
102	HYEY-JH4309	2022.08	Male	43	Han	Unemployed individuals	Chengmai County , Hainan Province	No	M.abscessus subsp.abscessus(Mab)	Mab	No	No	No	No	Yes	No	No	No	No	Yes	Yes	No	Yes	Yes
103	HYEY-JH4447	2022.09	Male	30	Han	Unemployed individuals	Tunchang County County, Hainan Province	Yes	M.abscessus subsp.abscessus(Mab)	Mab	No	No	No	No	No	No	No	No	No	Yes	Yes	Yes	No	No
104	HYEY-JH4449	2022.09	Female	68	Han	Retirees	Baisha County , Hainan Province	Yes	M.abscessus subsp.abscessus(Mab)	Mab	No	Yes	No	No	No	No	No	No	No	Yes	Yes	No	No	No
105	HYEY-JH4450	2022.09	Male	70	Han	Retirees	Haikou， Hainan Province	Yes	M.abscessus subsp.abscessus(Mab)	Mab	Yes	No	No	No	No	No	No	No	No	Yes	No	No	No	Yes
106	HYEY-JH4637	2022.12	Female	67	Han	Worker	Haikou， Hainan Province	No	M.abscessus subsp.massiliense(Mma)	Mma	No	No	No	No	No	No	No	No	No	Yes	No	No	No	No
107	HYEY-JH4638	2022.12	Male	86	Han	Farmer	Lingao County ， Hainan Province	Yes	M.abscessus subsp.abscessus(Mab)	Mab	Yes	No	No	No	No	No	No	No	No	Yes	No	No	No	No
108	HYEY-JH4700	2022.12	Male	95	Han	Farmer	Lingao County ， Hainan Province	Yes	M.abscessus subsp.abscessus(Mab)	Mab	Yes	No	No	No	No	No	No	No	No	No	No	No	No	No
109	HYEY-JH4847	2023.03	Male	57	Han	Farmer	Haikou， Hainan Province	No	M.abscessus subsp.bolletii(Mbo)	Mab	No	No	No	No	No	No	No	No	No	Yes	No	No	Yes	No
110	HYEY-JH4901	2023.04	Female	72	Han	Farmer	Tunchang County County, Hainan Province	No	M.abscessus subsp.abscessus(Mab)	Mab	No	Yes	No	No	No	No	No	No	No	Yes	Yes	No	No	No
111	HYEY-JH4988	2023.05	Female	66	Han	Farmer	Baisha County , Hainan Province	No	M.abscessus subsp.massiliense(Mma)	Mma	No	No	No	No	No	No	No	No	No	Yes	No	No	No	Yes
112	HYEY-JH5023	2023.05	Male	55	Han	Farmer	Sanya， Hainan Province	No	M.abscessus subsp.abscessus(Mab)	Mab	No	No	No	No	Yes	No	No	No	No	Yes	No	No	No	Yes
113	HYEY-JH5027	2023.06	Female	57	Han	Farmer	Haikou， Hainan Province	No	M.abscessus subsp.abscessus(Mab)	Mab	No	Yes	No	No	No	No	No	No	No	Yes	No	No	No	Yes

## Sheet: Supplementary Table S3
Serial Number	Strain number	Species identification by kraken2	OrthoANI				MLST	Clonal complex
			Mab：ASM1718943v1	Mma：ASM49726v2	Mbo：ASM360971v1	subspecies
1	HYEY-JH158	M.abscessus	0.972509	0.98949	0.968985	Mma	ST-102	Non-CC
2	HYEY-JH267	M.abscessus	0.992412	0.971635	0.97459	Mab	ST-28	Non-CC
3	HYEY-JH290	M.abscessus	0.992625	0.972572	0.972688	Mab	ST-21	Non-CC
4	HYEY-JH315	M.abscessus	0.992492	0.971619	0.974123	Mab	ST-143	Non-CC
5	HYEY-JH443	M.abscessus	0.972485	0.989156	0.969315	Mma	ST-54	Non-CC
6	HYEY-JH582	M.abscessus	0.97294	0.988886	0.969709	Mma	ST-52	Non-CC
7	HYEY-JH583	M.abscessus	0.972295	0.989394	0.969345	Mma	ST-39	CC6
8	HYEY-JH604	M.abscessus	0.99316	0.972367	0.974502	Mab	ST-28	Non-CC
9	HYEY-JH628	M.abscessus	0.994293	0.973334	0.974232	Mab	ST-330	Non-CC
10	HYEY-JH643	M.abscessus	0.9711	0.986932	0.969223	Mma	ST-120	Non-CC
11	HYEY-JH652	M.abscessus	0.973392	0.989302	0.969611	Mma	ST-33	CC3
12	HYEY-JH664	M.abscessus	0.974165	0.988048	0.969724	Mma	ST-343	Non-CC
13	HYEY-JH744	M.abscessus	0.971182	0.989509	0.96866	Mma	ST-42	CC7
14	HYEY-JH832	M.abscessus	0.993086	0.972273	0.97426	Mab	ST-28	Non-CC
15	HYEY-JH833	M.abscessus	0.97313	0.971709	0.991952	Mbo	ST-110	Non-CC
16	HYEY-JH861	M.abscessus	0.977173	0.985336	0.971188	Mma	ST-130	Non-CC
17	HYEY-JH946	M.abscessus	0.99208	0.972524	0.973777	Mab	ST-23	CC5
18	HYEY-JH1017	M.abscessus	0.993372	0.97297	0.973211	Mab	ST-29	Non-CC
19	HYEY-JH1164	M.abscessus	0.991739	0.971513	0.973417	Mab	ST-101	Non-CC
20	HYEY-JH1192	M.abscessus	0.987953	0.973602	0.974021	Mab	ST-34	Non-CC
21	HYEY-JH1201	M.abscessus	0.972424	0.989474	0.968638	Mma	ST-68	Non-CC
22	HYEY-JH1212	M.abscessus	0.991629	0.97194	0.973487	Mab	ST-101	Non-CC
23	HYEY-JH1243	M.abscessus	0.975583	0.988315	0.970546	Mma	ST-46	Non-CC
24	HYEY-JH1270	M.abscessus	0.972259	0.989347	0.968744	Mma	ST-121	Non-CC
25	HYEY-JH1276	M.abscessus	0.972217	0.988972	0.969587	Mma	ST-133	Non-CC
26	HYEY-JH1306	M.abscessus	0.990978	0.972356	0.974827	Mab	ST-34	Non-CC
27	HYEY-JH1347	M.abscessus	0.99224	0.972901	0.973414	Mab	ST-29	Non-CC
28	HYEY-JH1380	M.abscessus	0.971873	0.988972	0.969032	Mma	ST-52	Non-CC
29	HYEY-JH1387	M.abscessus	0.991201	0.971639	0.97361	Mab	ST-101	Non-CC
30	HYEY-JH1388	M.abscessus	0.972779	0.989007	0.969187	Mma	ST-214	Non-CC
31	HYEY-JH1396	M.abscessus	0.994083	0.972895	0.973544	Mab	ST-187	Non-CC
32	HYEY-JH1428	M.abscessus	0.971388	0.989217	0.968847	Mma	ST-214	Non-CC
33	HYEY-JH1430	M.abscessus	0.993876	0.972318	0.973302	Mab	ST-125	Non-CC
34	HYEY-JH1441	M.abscessus	0.992757	0.97229	0.972006	Mab	ST-315	Non-CC
35	HYEY-JH1471	M.abscessus	0.992201	0.970868	0.973587	Mab	ST-107	Non-CC
36	HYEY-JH1474	M.abscessus	0.992381	0.971972	0.974703	Mab	ST-50	Non-CC
37	HYEY-JH1478	M.abscessus	0.992657	0.972034	0.972743	Mab	ST-270	Non-CC
38	HYEY-JH1482	M.abscessus	0.990577	0.971282	0.974414	Mab	ST-34	Non-CC
39	HYEY-JH1560	M.abscessus	0.972725	0.98952	0.96952	Mma	ST-121	Non-CC
40	HYEY-JH1563	M.abscessus	0.992874	0.972328	0.972712	Mab	ST-345	Non-CC
41	HYEY-JH1564	M.abscessus	0.993355	0.972347	0.974674	Mab	ST-28	Non-CC
42	HYEY-JH1592	M.abscessus	0.99259	0.971034	0.973671	Mab	ST-107	Non-CC
43	HYEY-JH1624	M.abscessus	0.987711	0.973577	0.973989	Mab	ST-34	Non-CC
44	HYEY-JH1627	M.abscessus	0.991484	0.971998	0.973363	Mab	ST-101	Non-CC
45	HYEY-JH1710	M.abscessus	0.992973	0.972832	0.973497	Mab	ST-16	Non-CC
46	HYEY-JH1737	M.abscessus	0.973245	0.989159	0.969985	Mma	ST-33	Non-CC
47	HYEY-JH1738	M.abscessus	0.971949	0.987857	0.966951	Mma	ST-211	Non-CC
48	HYEY-JH1774	M.abscessus	0.993073	0.972812	0.973762	Mab	ST-184	Non-CC
49	HYEY-JH1835	M.abscessus	0.992744	0.972008	0.974685	Mab	ST-28	Non-CC
50	HYEY-JH1889	M.abscessus	0.992194	0.971219	0.974495	Mab	ST-152	Non-CC
51	HYEY-JH1922	M.abscessus	0.992315	0.971745	0.971654	Mab	ST-29	Non-CC
52	HYEY-JH1959	M.abscessus	0.992521	0.972774	0.97346	Mab	ST-315	Non-CC
53	HYEY-JH2148	M.abscessus	0.991204	0.97206	0.973523	Mab	ST-101	Non-CC
54	HYEY-JH2208	M.abscessus	0.972237	0.988248	0.969467	Mma	ST-33	Non-CC
55	HYEY-JH2237	M.abscessus	0.972635	0.988117	0.968917	Mma	ST-80	Non-CC
56	HYEY-JH2238	M.abscessus	0.993559	0.972767	0.974007	Mab	ST-184	Non-CC
57	HYEY-JH2242	M.abscessus	0.990655	0.974202	0.973333	Mab	ST-28	Non-CC
58	HYEY-JH2298	M.abscessus	0.973925	0.988999	0.968601	Mma	ST-27	Non-CC
59	HYEY-JH2357	M.abscessus	0.972119	0.988987	0.969545	Mma	ST-73	Non-CC
60	HYEY-JH2358	M.abscessus	0.972204	0.98921	0.96867	Mma	ST-80	Non-CC
61	HYEY-JH2410	M.abscessus	0.99302	0.972297	0.974527	Mab	ST-28	Non-CC
62	HYEY-JH2412	M.abscessus	0.972542	0.988571	0.968915	Mma	ST-120	Non-CC
63	HYEY-JH2414	M.abscessus	0.994144	0.972645	0.97171	Mab	ST-326	Non-CC
64	HYEY-JH2497	M.abscessus	0.973085	0.988478	0.969627	Mma	ST-33	Non-CC
65	HYEY-JH2525	M.abscessus	0.991493	0.971674	0.973653	Mab	ST-101	Non-CC
66	HYEY-JH2583	M.abscessus	0.990497	0.972546	0.97358	Mab	ST-101	Non-CC
67	HYEY-JH2634	M.abscessus	0.970394	0.987816	0.968991	Mma	ST-133	Non-CC
68	HYEY-JH2635	M.abscessus	0.972531	0.988372	0.969121	Mma	ST-33	CC3
69	HYEY-JH2638	M.abscessus	0.972071	0.989922	0.96945	Mma	ST-130	Non-CC
70	HYEY-JH2742	M.abscessus	0.990022	0.973608	0.973558	Mab	ST-99	CC5
71	HYEY-JH2746	M.abscessus	0.993672	0.972291	0.972906	Mab	ST-104	Non-CC
72	HYEY-JH2778	M.abscessus	0.993449	0.971785	0.974718	Mab	ST-24	Non-CC
73	HYEY-JH2858	M.abscessus	0.992885	0.971563	0.973732	Mab	ST-28	Non-CC
74	HYEY-JH2859	M.abscessus	0.972706	0.989923	0.96881	Mma	ST-80	Non-CC
75	HYEY-JH2910	M.abscessus	0.971829	0.988532	0.968781	Mma	ST-133	Non-CC
76	HYEY-JH3109	M.abscessus	0.992992	0.972394	0.973417	Mab	ST-184	Non-CC
77	HYEY-JH3110	M.abscessus	0.993378	0.972316	0.974689	Mab	ST-28	Non-CC
78	HYEY-JH3254	M.abscessus	0.993071	0.97181	0.974849	Mab	ST-28	Non-CC
79	HYEY-JH3416	M.abscessus	0.993863	0.973008	0.97358	Mab	ST-187	Non-CC
80	HYEY-JH3417	M.abscessus	0.973009	0.989043	0.969155	Mma	ST-68	Non-CC
81	HYEY-JH3444	M.abscessus	0.993	0.972388	0.973883	Mab	ST-28	Non-CC
82	HYEY-JH3447	M.abscessus	0.991795	0.972077	0.975096	Mab	ST-164	Non-CC
83	HYEY-JH3448	M.abscessus	0.991289	0.971045	0.97265	Mab	ST-207	Non-CC
84	HYEY-JH3586	M.abscessus	0.991332	0.972183	0.974836	Mab	ST-34	Non-CC
85	HYEY-JH3645	M.abscessus	0.972266	0.98896	0.96927	Mma	ST-133	Non-CC
86	HYEY-JH3646	M.abscessus	0.993709	0.972905	0.973868	Mab	ST-325	Non-CC
87	HYEY-JH3674	M.abscessus	0.99271	0.972356	0.973441	Mab	ST-98	Non-CC
88	HYEY-JH3731	M.abscessus	0.990951	0.972037	0.975195	Mab	ST-34	Non-CC
89	HYEY-JH3732	M.abscessus	0.990783	0.970872	0.973428	Mab	ST-101	Non-CC
90	HYEY-JH3733	M.abscessus	0.99248	0.972698	0.973778	Mab	ST-177	Non-CC
91	HYEY-JH3784	M.abscessus	0.993882	0.972921	0.972222	Mab	ST-99	CC5
92	HYEY-JH3877	M.abscessus	0.990532	0.97159	0.973457	Mab	ST-101	Non-CC
93	HYEY-JH3932	M.abscessus	0.993223	0.972502	0.973833	Mab	ST-9	Non-CC
94	HYEY-JH4023	M.abscessus	0.990079	0.971331	0.973321	Mab	ST-101	Non-CC
95	HYEY-JH4149	M.abscessus	0.971804	0.989284	0.9697	Mma	ST-39	CC6
96	HYEY-JH4179	M.abscessus	0.993128	0.97167	0.972622	Mab	ST-331	Non-CC
97	HYEY-JH4237	M.abscessus	0.97426	0.988004	0.97077	Mma	ST-46	Non-CC
98	HYEY-JH4238	M.abscessus	0.999235	0.971744	0.973726	Mab	ST-5	Non-CC
99	HYEY-JH4239	M.abscessus	0.993626	0.972678	0.973648	Mab	ST-149	Non-CC
100	HYEY-JH4244	M.abscessus	0.981077	0.983159	0.969926	Mma	ST-33	CC3
101	HYEY-JH4246	M.abscessus	0.993256	0.972525	0.974369	Mab	ST-28	Non-CC
102	HYEY-JH4309	M.abscessus	0.990142	0.970223	0.973322	Mab	ST-101	Non-CC
103	HYEY-JH4447	M.abscessus	0.994473	0.972736	0.97418	Mab	ST-125	Non-CC
104	HYEY-JH4449	M.abscessus	0.99337	0.972883	0.972152	Mab	ST-315	Non-CC
105	HYEY-JH4450	M.abscessus	0.993527	0.972878	0.973669	Mab	ST-70	Non-CC
106	HYEY-JH4637	M.abscessus	0.975222	0.989046	0.970181	Mma	ST-46	Non-CC
107	HYEY-JH4638	M.abscessus	0.993358	0.972537	0.973993	Mab	ST-342	Non-CC
108	HYEY-JH4700	M.abscessus	0.992779	0.971802	0.972845	Mab	ST-187	Non-CC
109	HYEY-JH4847	M.abscessus	0.991095	0.972066	0.973212	Mab	ST-101	Non-CC
110	HYEY-JH4901	M.abscessus	0.993354	0.971391	0.974066	Mab	ST-53	Non-CC
111	HYEY-JH4988	M.abscessus	0.972414	0.989416	0.968424	Mma	ST-211	Non-CC
112	HYEY-JH5023	M.abscessus	0.99157	0.971899	0.97338	Mab	ST-101	Non-CC
113	HYEY-JH5027	M.abscessus	0.991242	0.971611	0.969155	Mab	ST-101	Non-CC

## Sheet: Supplementary Table S4
snp-dists 0.8.2	HYEY-JH1017	HYEY-JH1164	HYEY-JH1192	HYEY-JH1201	HYEY-JH1212	HYEY-JH1243	HYEY-JH1270	HYEY-JH1276	HYEY-JH1306	HYEY-JH1347	HYEY-JH1380	HYEY-JH1387	HYEY-JH1388	HYEY-JH1396	HYEY-JH1428	HYEY-JH1430	HYEY-JH1441	HYEY-JH1471	HYEY-JH1474	HYEY-JH1478	HYEY-JH1482	HYEY-JH1560	HYEY-JH1563	HYEY-JH1564	HYEY-JH158	HYEY-JH1592	HYEY-JH1624	HYEY-JH1627	HYEY-JH1710	HYEY-JH1737	HYEY-JH1738	HYEY-JH1774	HYEY-JH1835	HYEY-JH1889	HYEY-JH1922	HYEY-JH1959	HYEY-JH2148	HYEY-JH2208	HYEY-JH2237	HYEY-JH2238	HYEY-JH2242	HYEY-JH2298	HYEY-JH2357	HYEY-JH2358	HYEY-JH2410	HYEY-JH2412	HYEY-JH2414	HYEY-JH2497	HYEY-JH2525
HYEY-JH1017	0	22146	38252	103450	22679	91115	101586	101005	28752	1519	102929	22641	102227	18110	104193	18519	18688	20273	23301	19015	28819	104596	20053	22980	103045	20281	38253	22700	20441	102274	101064	17722	23338	26276	19425	20571	22649	101656	100711	18255	30450	100790	103727	101708	23083	105467	18467	100707	22627
HYEY-JH1164	22146	0	39293	103345	3728	91848	101221	100633	31203	21870	102770	3737	102278	19000	103776	20731	21288	23493	25204	22669	31291	104179	22533	24248	102849	23506	39311	3741	23103	102724	101632	19379	24721	29139	21226	24005	3734	102098	100959	19849	34262	101215	103299	101688	24694	105621	20583	101024	3738
HYEY-JH1192	38252	39293	0	97349	40494	86744	94932	94343	26227	38154	96138	40435	94890	36863	97557	37515	37444	37589	37178	38601	26294	97901	38504	38977	96344	37605	5	40491	36052	96659	94410	36992	39406	39783	37853	38846	40490	96034	97349	37259	45765	96020	96952	97747	39757	99703	37387	94974	40446
HYEY-JH1201	103450	103345	97349	0	103638	37647	21612	20423	105022	103223	20672	103552	20748	101040	19501	102947	100885	103640	102865	102887	104932	21921	102715	103921	20221	103673	97301	103626	103405	22937	24047	101476	104000	105211	98964	103340	103614	22793	18506	101143	95069	24484	20883	18159	104053	27998	103007	22490	103537
HYEY-JH1212	22679	3728	40494	103638	0	91619	101362	100877	31476	22394	103013	43	102401	19683	103931	21680	22028	24705	25762	23448	31563	104408	23223	27098	103156	24717	40512	47	23859	102779	101913	20219	27566	29739	21769	24815	37	102158	101326	20614	35097	101358	103474	102073	28414	105663	21144	101042	53
HYEY-JH1243	91115	91848	86744	37647	91619	0	37543	38662	93040	91025	39446	91549	37803	89749	38961	90336	89645	92385	92001	90685	92985	37931	90575	92062	39493	92415	86696	91621	90496	36261	39988	90029	92389	91908	89011	91530	91591	36257	40691	89577	87352	37322	38807	40854	93422	43158	90947	35761	91517
HYEY-JH1270	101586	101221	94932	21612	101362	37543	0	19597	102523	101358	20286	101299	21650	99006	18542	100752	98820	101986	101167	100695	102447	299	100343	101835	20303	102019	94902	101379	101830	22659	19643	99525	102001	103373	97031	101246	101345	22525	23632	99175	92189	23502	20047	20644	102021	27778	100597	22040	101267
HYEY-JH1276	101005	100633	94343	20423	100877	38662	19597	0	102317	100774	16118	100827	17908	100028	15956	100121	99982	101195	101836	100010	102237	19737	99785	101062	17080	101211	94295	100894	101033	22553	23566	100638	101196	102651	98400	100855	100853	22407	23981	100525	91691	24267	18281	22675	101246	27932	100341	22224	100780
HYEY-JH1306	28752	31203	26227	105022	31476	93040	102523	102317	0	28852	105059	31432	103298	27746	105443	28088	28047	29184	29040	29267	147	105667	29537	29874	104576	29201	26209	31487	27002	103556	102758	28104	30392	33003	28612	29490	31451	103723	102382	28081	37731	102325	105132	103469	31040	106683	28421	102137	31424
HYEY-JH1347	1519	21870	38154	103223	22394	91025	101358	100774	28852	0	102647	22352	101971	17972	103934	18445	18607	20337	23206	19041	28915	104351	20064	23095	102804	20349	38154	22416	20465	102351	100766	17602	23385	26213	19458	20445	22368	101738	100452	18122	30442	100784	103481	101449	23139	105182	18368	100734	22354
HYEY-JH1380	102929	102770	96138	20672	103013	39446	20286	16118	105059	102647	0	102962	21793	100575	20548	102200	100225	103209	102679	101977	104972	20428	101864	103460	6343	103230	96091	103032	103320	24133	22286	101003	103709	104698	98659	103090	102989	24703	24288	100572	93408	25508	16013	24132	103773	28596	102107	23702	102907
HYEY-JH1387	22641	3737	40435	103552	43	91549	101299	100827	31432	22352	102962	0	102336	19623	103869	21628	21977	24651	25706	23391	31520	104351	23178	27036	103100	24664	40453	27	23821	102701	101837	20177	27506	29699	21725	24760	50	102078	101266	20568	35052	101286	103404	102025	28351	105607	21103	100963	13
HYEY-JH1388	102227	102278	94890	20748	102401	37803	21650	17908	103298	101971	21793	102336	0	99941	16184	101430	99657	102324	101938	101447	103220	21652	100970	102893	21537	102340	94851	102407	102963	22528	23838	100355	103133	103878	98399	102325	102367	22371	23436	99959	93734	23921	20679	21353	103192	27983	101499	21907	102294
HYEY-JH1396	18110	19000	36863	101040	19683	89749	99006	100028	27746	17972	100575	19623	99941	0	101906	16729	18217	19230	22347	18872	27787	102017	19055	22292	100774	19241	36861	19697	19903	99944	98920	8721	22628	24959	17418	20083	19650	99306	98424	7797	29829	98201	101119	99299	22583	103512	15500	100062	19653
HYEY-JH1428	104193	103776	97557	19501	103931	38961	18542	15956	105443	103934	20548	103869	16184	101906	0	103128	101283	104248	103859	103146	105352	18706	103266	104404	19569	104273	97506	103944	104062	21648	22626	102093	104786	105703	99585	104047	103901	21934	22988	101755	94576	22790	19859	21113	104568	26768	103104	20669	103834
HYEY-JH1430	18519	20731	37515	102947	21680	90336	100752	100121	28088	18445	102200	21628	101430	16729	103128	0	16252	19688	23175	19339	28142	103600	19961	22245	102327	19692	37524	21690	19664	101776	100481	16446	22463	25180	17931	21003	21648	101136	100087	16802	30143	100130	102797	101009	22339	105083	16569	100241	21632
HYEY-JH1441	18688	21288	37444	100885	22028	89645	98820	99982	28047	18607	100225	21977	99657	18217	101283	16252	0	20344	23573	19610	28101	101782	19758	23158	100286	20348	37429	22039	20627	99777	98544	18177	23431	26162	18976	20108	22009	99131	98095	18453	30405	98292	100945	98948	23135	102471	17854	100042	21989
HYEY-JH1471	20273	23493	37589	103640	24705	92385	101986	101195	29184	20337	103209	24651	102324	19230	104248	19688	20344	0	21537	21018	29257	104899	21642	22974	103469	54	37604	24716	17029	102114	101522	18938	23648	21023	20770	23071	24681	101478	100932	19185	23650	100795	103705	102047	23802	105269	19386	100802	24662
HYEY-JH1474	23301	25204	37178	102865	25762	92001	101167	101836	29040	23206	102679	25706	101938	22347	103859	23175	23573	21537	0	23913	29093	104065	24895	27398	102749	21542	37193	25775	22161	101700	101061	22011	27999	29169	23732	25776	25734	101072	100973	22338	31939	100733	102999	101902	27659	104688	22956	101301	25722
HYEY-JH1478	19015	22669	38601	102887	23448	90685	100695	100010	29267	19041	101977	23391	101447	18872	103146	19339	19610	21018	23913	0	29331	103650	14891	24432	102232	21034	38605	23442	22221	101763	100533	18745	24557	26764	20121	22001	23422	101141	100420	19116	31075	100336	102722	101354	24351	104545	19160	100189	23406
HYEY-JH1482	28819	31291	26294	104932	31563	92985	102447	102237	147	28915	104972	31520	103220	27787	105352	28142	28101	29257	29093	29331	0	105582	29600	29935	104495	29276	26282	31570	27051	103472	102666	28139	30461	33049	28660	29548	31535	103637	102291	28094	37790	102254	105038	103376	31114	106589	28481	102070	31509
HYEY-JH1560	104596	104179	97901	21921	104408	37931	299	19737	105667	104351	20428	104351	21652	102017	18706	103600	101782	104899	104065	103650	105582	0	103305	104719	20597	104929	97843	104425	104641	22841	19892	102507	104848	106240	99973	104188	104380	22705	23953	102160	95174	23697	20278	20902	104863	28250	103459	22171	104308
HYEY-JH1563	20053	22533	38504	102715	23223	90575	100343	99785	29537	20064	101864	23178	100970	19055	103266	19961	19758	21642	24895	14891	29600	103305	0	24502	102151	21657	38503	23232	22285	101967	100568	19165	24615	26842	20806	22113	23197	101349	100183	19433	31647	100122	102724	100913	24449	104305	19458	100362	23177
HYEY-JH1564	22980	24248	38977	103921	27098	92062	101835	101062	29874	23095	103460	27036	102893	22292	104404	22245	23158	22974	27398	24432	29935	104719	24502	0	103594	22979	38972	27089	24067	102923	101519	21750	2288	27409	23883	25708	27109	102293	101216	22323	32529	101655	103980	102161	843	106333	21689	101330	27038
HYEY-JH158	103045	102849	96344	20221	103156	39493	20303	17080	104576	102804	6343	103100	21537	100774	19569	102327	100286	103469	102749	102232	104495	20597	102151	103594	0	103491	96299	103167	103279	23588	22818	101162	103694	104813	98715	102679	103132	23546	24445	100751	93469	25674	16644	23511	103740	28507	102182	23137	103047
HYEY-JH1592	20281	23506	37605	103673	24717	92415	102019	101211	29201	20349	103230	24664	102340	19241	104273	19692	20348	54	21542	21034	29276	104929	21657	22979	103491	0	37619	24729	17038	102138	101548	18953	23637	21036	20773	23079	24692	101502	100954	19192	23655	100820	103726	102071	23805	105299	19384	100826	24675
HYEY-JH1624	38253	39311	5	97301	40512	86696	94902	94295	26209	38154	96091	40453	94851	36861	97506	37524	37429	37604	37193	38605	26282	97843	38503	38972	96299	37619	0	40502	36057	96597	94359	36993	39396	39772	37847	38850	40502	95982	97289	37252	45765	95959	96910	97694	39753	99652	37403	94927	40456
HYEY-JH1627	22700	3741	40491	103626	47	91621	101379	100894	31487	22416	103032	27	102407	19697	103944	21690	22039	24716	25775	23442	31570	104425	23232	27089	103167	24729	40502	0	23867	102792	101926	20246	27558	29766	21801	24832	58	102163	101336	20647	35108	101364	103464	102093	28404	105689	21167	101045	35
HYEY-JH1710	20441	23103	36052	103405	23859	90496	101830	101033	27002	20465	103320	23821	102963	19903	104062	19664	20627	17029	22161	22221	27051	104641	22285	24067	103279	17038	36057	23867	0	102470	101673	19612	23497	23240	20780	23049	23831	101803	100739	19728	28602	101073	103682	101796	24029	105674	19815	100861	23819
HYEY-JH1737	102274	102724	96659	22937	102779	36261	22659	22553	103556	102351	24133	102701	22528	99944	21648	101776	99777	102114	101700	101763	103472	22841	101967	102923	23588	102138	96597	102792	102470	0	25784	100396	103124	103852	98082	102303	102755	69	25696	100059	91927	15466	22450	25662	103184	28806	101459	3783	102682
HYEY-JH1738	101064	101632	94410	24047	101913	39988	19643	23566	102758	100766	22286	101837	23838	98920	22626	100481	98544	101522	101061	100533	102666	19892	100568	101519	22818	101548	94359	101926	101673	25784	0	99269	101710	103430	97474	101455	101896	25635	26607	98879	92947	26224	23817	24938	101683	31135	100719	25341	101814
HYEY-JH1774	17722	19379	36992	101476	20219	90029	99525	100638	28104	17602	101003	20177	100355	8721	102093	16446	18177	18938	22011	18745	28139	102507	19165	21750	101162	18953	36993	20246	19612	100396	99269	0	22296	25324	17645	20150	20181	99835	98708	2259	29808	98775	101711	99586	22054	103959	16023	100685	20198
HYEY-JH1835	23338	24721	39406	104000	27566	92389	102001	101196	30392	23385	103709	27506	103133	22628	104786	22463	23431	23648	27999	24557	30461	104848	24615	2288	103694	23637	39396	27558	23497	103124	101710	22296	0	27706	24179	25909	27573	102724	101427	22843	33011	101848	104117	102286	2853	106471	22096	101551	27510
HYEY-JH1889	26276	29139	39783	105211	29739	91908	103373	102651	33003	26213	104698	29699	103878	24959	105703	25180	26162	21023	29169	26764	33049	106240	26842	27409	104813	21036	39772	29766	23240	103852	103430	25324	27706	0	26365	28704	29720	103240	102770	25501	31743	102492	105211	103753	27479	107183	25048	102544	29683
HYEY-JH1922	19425	21226	37853	98964	21769	89011	97031	98400	28612	19458	98659	21725	98399	17418	99585	17931	18976	20770	23732	20121	28660	99973	20806	23883	98715	20773	37847	21801	20780	98082	97474	17645	24179	26365	0	20883	21752	97421	96873	17754	30640	97022	99232	97749	23931	101567	18040	97893	21750
HYEY-JH1959	20571	24005	38846	103340	24815	91530	101246	100855	29490	20445	103090	24760	102325	20083	104047	21003	20108	23071	25776	22001	29548	104188	22113	25708	102679	23079	38850	24832	23049	102303	101455	20150	25909	28704	20883	0	24796	101681	101069	20652	31955	101768	103291	101948	25795	104986	20888	100742	24765
HYEY-JH2148	22649	3734	40490	103614	37	91591	101345	100853	31451	22368	102989	50	102367	19650	103901	21648	22009	24681	25734	23422	31535	104380	23197	27109	103132	24692	40502	58	23831	102755	101896	20181	27573	29720	21752	24796	0	102134	101307	20585	35083	101327	103448	102054	28427	105638	21114	101010	59
HYEY-JH2208	101656	102098	96034	22793	102158	36257	22525	22407	103723	101738	24703	102078	22371	99306	21934	101136	99131	101478	101072	101141	103637	22705	101349	102293	23546	101502	95982	102163	101803	69	25635	99835	102724	103240	97421	101681	102134	0	25591	99403	91310	15338	22338	25314	102556	28652	100822	3787	102056
HYEY-JH2237	100711	100959	97349	18506	101326	40691	23632	23981	102382	100452	24288	101266	23436	98424	22988	100087	98095	100932	100973	100420	102291	23953	100183	101216	24445	100954	97289	101336	100739	25696	26607	98708	101427	102770	96873	101069	101307	25591	0	98402	92357	26704	23377	9561	101447	30666	100123	24951	101232
HYEY-JH2238	18255	19849	37259	101143	20614	89577	99175	100525	28081	18122	100572	20568	99959	7797	101755	16802	18453	19185	22338	19116	28094	102160	19433	22323	100751	19192	37252	20647	19728	100059	98879	2259	22843	25501	17754	20652	20585	99403	98402	0	30046	98377	101330	99288	22620	103604	16077	100262	20598
HYEY-JH2242	30450	34262	45765	95069	35097	87352	92189	91691	37731	30442	93408	35052	93734	29829	94576	30143	30405	23650	31939	31075	37790	95174	31647	32529	93469	23655	45765	35108	28602	91927	92947	29808	33011	31743	30640	31955	35083	91310	92357	30046	0	92022	94234	92838	33681	96516	30063	90228	35037
HYEY-JH2298	100790	101215	96020	24484	101358	37322	23502	24267	102325	100784	25508	101286	23921	98201	22790	100130	98292	100795	100733	100336	102254	23697	100122	101655	25674	100820	95959	101364	101073	15466	26224	98775	101848	102492	97022	101768	101327	15338	26704	98377	92022	0	24264	26774	101997	30444	100069	14034	101256
HYEY-JH2357	103727	103299	96952	20883	103474	38807	20047	18281	105132	103481	16013	103404	20679	101119	19859	102797	100945	103705	102999	102722	105038	20278	102724	103980	16644	103726	96910	103464	103682	22450	23817	101711	104117	105211	99232	103291	103448	22338	23377	101330	94234	24264	0	22787	104147	28285	102866	21746	103368
HYEY-JH2358	101708	101688	97747	18159	102073	40854	20644	22675	103469	101449	24132	102025	21353	99299	21113	101009	98948	102047	101902	101354	103376	20902	100913	102161	23511	102071	97694	102093	101796	25662	24938	99586	102286	103753	97749	101948	102054	25314	9561	99288	92838	26774	22787	0	102303	30088	101196	25346	101985
HYEY-JH2410	23083	24694	39757	104053	28414	93422	102021	101246	31040	23139	103773	28351	103192	22583	104568	22339	23135	23802	27659	24351	31114	104863	24449	843	103740	23805	39753	28404	24029	103184	101683	22054	2853	27479	23931	25795	28427	102556	101447	22620	33681	101997	104147	102303	0	106521	21964	101595	28356
HYEY-JH2412	105467	105621	99703	27998	105663	43158	27778	27932	106683	105182	28596	105607	27983	103512	26768	105083	102471	105269	104688	104545	106589	28250	104305	106333	28507	105299	99652	105689	105674	28806	31135	103959	106471	107183	101567	104986	105638	28652	30666	103604	96516	30444	28285	30088	106521	0	105062	28155	105565
HYEY-JH2414	18467	20583	37387	103007	21144	90947	100597	100341	28421	18368	102107	21103	101499	15500	103104	16569	17854	19386	22956	19160	28481	103459	19458	21689	102182	19384	37403	21167	19815	101459	100719	16023	22096	25048	18040	20888	21114	100822	100123	16077	30063	100069	102866	101196	21964	105062	0	100490	21095
HYEY-JH2497	100707	101024	94974	22490	101042	35761	22040	22224	102137	100734	23702	100963	21907	100062	20669	100241	100042	100802	101301	100189	102070	22171	100362	101330	23137	100826	94927	101045	100861	3783	25341	100685	101551	102544	97893	100742	101010	3787	24951	100262	90228	14034	21746	25346	101595	28155	100490	0	100945
HYEY-JH2525	22627	3738	40446	103537	53	91517	101267	100780	31424	22354	102907	13	102294	19653	103834	21632	21989	24662	25722	23406	31509	104308	23177	27038	103047	24675	40456	35	23819	102682	101814	20198	27510	29683	21750	24765	59	102056	101232	20598	35037	101256	103368	101985	28356	105565	21095	100945	0
HYEY-JH2583	26420	9928	41195	100074	6304	87901	97925	97274	34528	26238	99531	6272	98963	23586	100577	25297	25932	28363	30053	27450	34601	100974	26936	30942	99696	28377	41214	6283	27534	99742	98469	24373	31323	32560	25656	28332	6312	99116	97907	24710	37431	98108	99971	98563	32155	102252	25104	97958	6281
HYEY-JH2634	103749	102874	96254	25602	102992	40637	23567	13954	104436	103532	24692	102934	21328	101294	19884	102965	100914	103894	102691	102834	104349	23844	102579	103806	24898	103918	96196	103005	103752	26876	28003	101758	103955	105535	99478	103810	102968	26525	27562	101389	94473	28709	23093	25617	104032	31892	103020	26421	102900
HYEY-JH2635	99782	99666	92899	22373	100090	37579	20102	22084	101176	99495	20314	100027	23814	97314	21133	98820	96959	99976	99347	98937	101146	20120	98861	100674	21151	100006	92859	100097	99925	25540	23514	97703	100993	101788	95264	99746	100064	25525	25562	97389	90803	26894	19408	23685	100791	30633	98759	25234	99990
HYEY-JH2638	103660	103515	96942	21142	103741	38683	17324	19415	105145	103433	18906	103670	21021	101113	19136	102855	100600	103923	103310	102653	105056	17470	102679	103992	18045	103945	96891	103752	103820	21384	21160	101510	104114	105351	99622	103229	103716	21219	24212	101164	93830	24566	18494	22965	104157	28545	102651	21107	103642
HYEY-JH267	23164	24542	39262	104052	27395	92327	102020	101252	30080	23215	103782	27332	103177	22547	105008	22360	23262	23214	27772	24426	30142	104877	24490	448	103701	23218	39257	27390	24077	103162	101681	22013	2200	27502	23954	25777	27405	102864	101475	22599	32582	101876	104146	102349	1008	106522	21952	101560	27336
HYEY-JH2742	29179	31274	46098	99904	31969	88875	97838	97358	37724	29130	99570	31921	98686	28354	100234	29234	28940	30935	33546	29990	37759	100730	30222	33157	99837	30946	46096	31998	31285	99063	98499	28558	33706	36266	29271	30594	31951	98510	97713	28690	39392	97749	100110	98753	33387	101539	28918	97305	31915
HYEY-JH2746	18166	21365	37445	102683	22096	90486	100697	100255	28406	18091	102804	22048	101428	17155	103767	9484	16450	19545	22563	19131	28463	103677	20032	22465	102341	19548	37454	22116	18985	101864	100407	17290	22890	24896	18027	20665	22063	102280	99925	17219	29581	100350	102877	100903	22496	105299	16746	100167	22054
HYEY-JH2778	26852	29262	41197	104838	29884	91540	103024	102347	33941	26903	104615	29849	103689	25651	105483	25771	26644	19397	29718	27622	33995	105904	27197	26216	104682	19409	41196	29910	22968	103667	103072	25862	26749	12887	26723	29020	29868	103065	102498	25870	30722	102202	104882	103289	26249	106924	25159	102356	29828
HYEY-JH2858	21003	23905	35064	103935	25144	92594	102026	101268	27081	21064	103343	25098	102411	19872	104487	19720	20806	9635	21926	22069	27170	105008	22351	23995	103489	9640	35085	25146	19038	102281	101811	19647	24465	21350	20895	23283	25117	101692	101537	19906	22989	100948	103962	102507	24803	105513	19117	100945	25085
HYEY-JH2859	103898	103436	96906	20378	103693	38292	20133	20478	105110	103644	19726	103617	20613	101342	19838	102889	101202	103950	103233	102962	105028	20266	102877	104245	19983	103972	96852	103690	104042	22595	23693	101786	104422	105514	99651	103857	103664	22246	22001	101439	94567	24645	18033	20055	104489	27692	102923	22244	103599
HYEY-JH290	21743	25257	39232	101690	26015	89651	99543	99065	31131	21593	101019	25971	100421	20700	102135	20164	21049	20190	24570	21390	31172	102470	22309	25559	101208	20190	39234	26025	21552	100984	99870	20589	25777	26002	21194	23827	25993	100340	98884	20765	30880	99281	101946	99677	25673	104180	20528	99460	25968
HYEY-JH2910	102795	102506	96116	20589	102751	39490	19769	68	104109	102577	16221	102702	18137	100390	16025	101998	99868	103043	102583	101817	104027	19915	101589	102847	17164	103061	96061	102767	102862	22775	23734	100786	102981	104498	98282	102646	102728	22623	24164	100415	93572	24520	18395	22807	103030	28334	101833	22242	102656
HYEY-JH3109	21408	24692	40224	102483	25368	89582	100311	99334	30577	21326	101438	25328	101333	20875	102550	21316	21295	23246	26425	20459	30642	103120	20541	25846	101633	23250	40208	25396	23612	101135	99716	20667	26108	27957	21794	23412	25356	100463	99858	21083	32134	99876	101941	100470	25811	103925	21353	99605	25330
HYEY-JH3110	23099	24698	39732	104055	28420	93457	102014	101237	31019	23152	103768	28360	103189	22581	104568	22340	23138	23798	27657	24374	31089	104856	24474	849	103740	23802	39727	28419	24024	103180	101682	22054	2860	27489	23927	25804	28434	102554	101438	22620	33699	101991	104156	102305	76	106527	21985	101590	28365
HYEY-JH315	20769	23622	36216	104081	24310	91636	102431	101554	28454	20865	104437	24258	102652	19661	105204	20356	21025	11922	21399	21985	28500	105304	22233	24296	103962	11929	36224	24322	16069	102482	102372	19677	24963	16652	20854	23369	24283	103063	101501	19775	23099	101215	104190	102601	24566	106137	20018	101394	24258
HYEY-JH3254	23097	24702	39767	104072	28422	93440	102036	101257	31843	23153	104397	28361	103205	22571	104788	22344	23143	23800	27657	24378	31897	104883	24464	841	103776	23802	39762	28418	24032	103197	101704	22153	2944	27478	23932	25804	28432	103361	101451	22618	33715	102007	104190	102315	53	106546	21975	101627	28365
HYEY-JH3416	18425	19307	37209	101812	19982	90312	99812	100440	28086	18287	101323	19917	100736	1126	102661	17207	18403	19486	22655	19153	28104	102779	19315	22596	101521	19493	37210	20001	20211	100675	99602	8307	23027	25572	17442	20553	19952	100031	99153	7256	30007	99013	101883	100034	22918	104268	15820	100410	19960
HYEY-JH3417	102367	102686	96737	12790	102852	38703	22585	22477	104052	102176	23647	102767	21764	99981	20998	101777	99808	102430	101665	101750	103963	22906	101486	103181	23678	102450	96682	102839	102442	24569	25686	100367	103251	104315	98764	102331	102827	24429	17567	100005	94163	26140	22881	17285	103345	29499	101734	24014	102748
HYEY-JH3444	23161	24635	39196	104132	27336	92473	102113	101306	29939	23213	103912	27271	103229	22595	104645	22351	23260	23125	27729	24385	29998	104964	24478	1258	103839	23127	39191	27332	24199	103267	101919	22074	3133	27531	23917	25754	27348	102635	101568	22647	32605	102081	104228	102434	1376	106567	21933	101664	27278
HYEY-JH3447	29639	31739	42345	105112	32654	92918	103465	102930	37215	29570	105074	32599	104023	28947	105882	28594	30035	25137	31927	30512	37253	106424	30818	30724	105502	25158	42346	32663	26136	104382	103737	28470	31026	29129	30022	31619	32646	103775	103182	28685	35717	103283	105457	103657	30709	107347	28936	103090	32595
HYEY-JH3448	20700	23220	38854	103692	24065	91429	101723	100939	30243	20811	104102	23993	102546	20015	104464	19162	20442	20519	22378	21592	30279	104590	22764	23601	103281	20515	38858	24069	20180	102523	101814	19632	23504	26983	20784	23102	24038	103037	101183	19793	31315	101498	103577	101935	23695	105436	19658	100881	24009
HYEY-JH3645	102851	102553	96225	20596	102796	39486	19791	40	104194	102633	16204	102745	18094	100457	16038	102074	99923	103115	102635	101889	104113	19943	101658	102936	17163	103126	96174	102814	102944	22798	23765	100860	103067	104573	98342	102709	102773	22652	24198	100490	93643	24531	18373	22832	103117	28323	101889	22265	102698
HYEY-JH3646	19851	22658	38287	103797	23523	91187	101533	100723	28675	19897	102951	23484	102435	18859	104238	17471	19050	19649	22369	20525	28746	104441	21836	21601	103133	19637	38274	23548	20382	102483	101498	18540	22427	25465	19818	22827	23505	101843	101163	18785	30348	101020	103765	101935	21849	106127	18156	100951	23465
HYEY-JH3674	21902	24331	38042	102860	25046	90385	101396	100676	26271	21823	103109	25011	101885	21316	103791	21204	21693	21330	24860	23313	26348	104248	23413	26196	103205	21336	38038	25066	21844	102128	101441	21164	25894	27308	22033	24909	25017	101364	100242	21463	32032	100557	103246	101385	26286	105365	21856	100402	25001
HYEY-JH3731	28413	30954	26220	104128	31225	93040	101627	102057	39	28518	104144	31180	102406	27743	104559	27909	28043	29044	28932	28943	148	104776	29287	29536	103664	29059	26203	31235	26784	102598	101835	28100	30059	32705	28446	29156	31201	102750	101573	28073	37495	101322	104164	102510	30716	105723	28337	102128	31170
HYEY-JH3732	22636	3733	40433	103592	48	91563	101318	100828	32116	22347	103699	22	102361	19649	104422	21628	21998	24654	25717	23396	32184	104361	23178	27043	103137	24668	40449	32	23825	102741	101874	20288	27717	29689	21747	24771	59	103147	101281	20587	35058	101308	103449	102033	28359	105616	21099	101027	29
HYEY-JH3733	22032	23949	36426	103722	25100	90573	101365	101002	31403	21982	102676	25045	102158	19135	104271	21014	22018	22767	26639	23110	31443	104264	23867	25334	102834	22770	36411	25111	22989	102832	101442	20052	25885	26510	22440	24718	25078	102230	101006	20261	32353	101396	103426	102015	25340	105981	20728	101165	25057
HYEY-JH3784	18003	20750	37351	103026	21593	90707	100838	100226	27709	17770	102333	21547	101704	16673	103665	17855	18309	19831	22832	19389	27767	103816	19600	23214	102347	19843	37358	21608	20261	101993	100737	16899	23540	25945	18565	20158	21566	101384	100023	17458	30144	100508	103050	101036	23231	105593	16745	100341	21544
HYEY-JH3877	22683	3740	40477	103587	49	91594	101336	100848	31465	22396	102972	8	102364	19654	103904	21661	22001	24685	25739	23431	31548	104375	23211	27064	103118	24696	40486	31	23849	102746	101888	20215	27534	29740	21761	24798	54	102121	101294	20612	35067	101323	103421	102052	28384	105638	21136	101007	18
HYEY-JH3932	20370	22724	37593	103165	23522	90456	101163	100283	29097	20446	102993	23482	102109	19738	103744	19488	20505	16232	24689	21442	29172	104025	21481	20519	102959	16233	37594	23544	18331	102175	101071	19847	21117	23593	20976	22303	23510	101513	100492	19762	29585	100874	103120	101206	20669	105624	19248	100749	23481
HYEY-JH4023	22653	3715	40460	103600	29	91574	101333	100835	32140	22371	103716	40	102366	19642	104444	21629	22001	24672	25723	23418	32211	104378	23195	27061	103151	24686	40477	42	23839	102739	101882	20281	27749	29708	21731	24791	35	103160	101287	20571	35071	101319	103466	102045	28378	105627	21111	101029	47
HYEY-JH4149	103480	103334	96398	21507	103543	38450	19189	19598	104689	103211	18198	103474	21709	101048	18611	102604	100630	103694	102933	102610	104611	19198	102680	104139	18662	103721	96353	103553	103643	22533	22560	101503	104264	105252	98993	103184	103518	22349	24019	101153	94315	24959	16557	22999	104328	28650	102662	22325	103443
HYEY-JH4179	21583	23893	37348	102916	24813	90786	100719	100292	28617	21388	102108	24782	101443	20054	103443	20237	21137	21856	25744	22631	28683	103627	22899	25365	102221	21862	37334	24837	20743	101596	100400	19973	25525	27028	21279	24104	24788	100934	100145	20034	32789	100185	102752	101115	25523	104326	20664	100190	24792
HYEY-JH4237	92691	93375	88306	38881	93141	68	38782	39018	95558	92610	41455	93071	39065	89717	40639	91580	89611	93831	92245	92212	95505	39142	92113	93683	40684	93862	88253	93153	92065	37497	41170	90041	94273	93236	89291	93132	93113	38749	41908	89540	88701	38550	39891	42057	95062	44381	91861	35661	93043
HYEY-JH4238	21486	24091	37599	104719	25393	92909	102634	101691	30976	21346	103919	25347	103288	18970	104970	19717	20609	20566	25054	22344	31053	105428	22974	22319	104103	20557	37583	25414	21918	103297	102628	18347	23100	26471	20961	24134	25396	102578	102059	18198	32737	101850	104697	103021	22550	106901	19346	101934	25357
HYEY-JH4239	19495	21386	38197	102740	22211	90279	100928	100225	28889	19421	102302	22170	101672	16716	103412	18094	19394	20281	23377	20467	28939	103907	20275	23552	102460	20289	38200	22236	21105	101720	100395	16941	23972	27050	19134	21880	22188	101103	99845	17130	31183	100319	102907	100810	23828	104658	18223	100070	22182
HYEY-JH4244	71071	71448	72751	53168	71771	59093	52254	52486	76078	70750	51316	71726	50703	69049	53115	70387	68632	72262	73091	70637	76071	53633	70251	73840	51278	72287	72707	71780	71819	54491	53972	69199	73804	74743	69302	73153	71752	53847	51376	68987	70033	54498	51749	52142	73967	57616	70527	54080	71687
HYEY-JH4246	23097	24501	39180	103998	27329	92272	102077	101173	29946	23151	103656	27269	103329	22496	104522	22314	23212	23156	27707	24367	30006	104828	24431	419	103651	23159	39174	27316	24142	103118	101663	21959	2024	27369	23888	25720	27343	102489	101427	22542	32548	101841	104081	102271	972	106465	21887	101513	27274
HYEY-JH4309	22664	3732	40444	103598	45	91590	101351	100864	31626	22378	103150	19	102381	19665	104494	21656	22013	24667	25734	23412	31704	104393	23197	27049	103128	24680	40449	31	23836	102760	101887	20216	27775	29714	21775	24791	54	102471	101308	20618	35070	101331	103433	102070	28365	105651	21131	101013	25
HYEY-JH443	104501	104118	97837	21925	104350	37941	321	19758	105589	104269	20465	104289	21664	101949	18725	103515	101707	104806	103968	103572	105512	240	103211	104631	20617	104836	97780	104357	104543	22842	19892	102430	104758	106160	99915	104098	104315	22715	23949	102087	95101	23682	20294	20892	104772	28240	103370	22211	104244
HYEY-JH4447	19850	22731	37899	102893	23539	90274	100815	100034	29531	19741	102120	23496	101414	18724	103173	17554	18805	20797	24729	19967	29588	103605	20618	22279	102335	20798	37902	23546	22036	101677	100301	18762	22366	26498	19903	22471	23534	101036	100157	18746	31600	100169	102542	100974	22221	104493	18980	100142	23487
HYEY-JH4449	18535	22033	37446	102488	22687	90677	100346	100204	28596	18659	101815	22635	101201	18296	102869	16611	4971	20470	23911	19672	28628	103314	20167	23120	101875	20470	37428	22697	20669	101164	100144	18107	23460	25776	18845	20514	22670	100530	99678	18358	30714	99774	102499	100515	23189	104107	18002	100395	22645
HYEY-JH4450	18255	22276	37608	103116	23076	90936	101257	100616	27941	18025	102642	23017	101819	18172	103731	17118	17862	20073	23081	15976	28005	104209	20467	23460	102757	20075	37615	23085	20336	102090	100865	17668	23864	25520	18925	20860	23052	101464	100282	17897	30377	100656	103225	101245	23568	105547	17968	100294	23021
HYEY-JH4637	89692	90654	85290	36577	90428	73	36466	38470	91581	89596	38413	90356	36745	89024	37931	89035	89456	90958	90828	89249	91535	36868	89274	90609	38477	90990	85249	90432	89025	35277	38933	89503	90941	90398	88873	90118	90399	35269	39686	89407	85902	36260	37777	39820	91975	42091	89523	35537	90325
HYEY-JH4638	18851	21029	37653	103357	21796	90823	101366	100587	28277	18411	102744	21752	102137	16444	103749	15815	17781	19368	22977	20020	28342	104223	20055	22626	102794	19379	37649	21813	19588	102308	101212	16712	22805	25672	18595	21314	21783	101643	100703	16821	29551	100610	103190	101554	22754	105667	15861	100602	21756
HYEY-JH4700	18320	19215	37110	101162	19849	89633	99131	100464	27986	18182	100657	19783	100057	1070	102023	17002	18388	19336	22505	19070	28000	102144	19195	22459	100876	19345	37108	19867	20020	100082	98965	8301	22853	25395	17445	20403	19819	99442	98510	7239	29941	98437	101278	99419	22792	103632	15755	100326	19824
HYEY-JH4847	24209	5700	42056	103171	2017	91879	100908	100288	33040	23937	102528	1992	101950	21287	103473	23207	23425	26023	27240	24892	33123	103944	24649	28529	102682	26036	42064	2000	25259	102455	101413	21804	28978	31242	23214	26358	2026	101828	100838	22209	36082	100888	102977	101624	29846	105225	22632	100589	1997
HYEY-JH4901	21763	25219	35952	104134	26428	92399	102421	101724	27519	21837	103782	26374	102772	20552	104717	21255	21716	6201	23263	22820	27598	105332	23039	24656	103869	6203	35961	26439	18798	102555	102109	20336	25297	20808	21858	24320	26404	101928	101645	20615	23478	101342	104146	102712	25430	105698	20711	101227	26372
HYEY-JH4988	102371	102231	95949	23699	102414	39099	13407	21551	103706	102123	22328	102346	23044	100177	20765	101549	99986	102710	101997	101429	103606	13356	101223	102865	22314	102735	95896	102425	102525	24780	23348	100677	102965	104248	98453	102283	102392	24647	26599	100369	93376	25475	22316	24284	103013	29832	101298	23696	102317
HYEY-JH5023	22669	3746	40474	103604	58	91583	101344	100862	31467	22390	102991	33	102377	19669	103898	21662	22021	24690	25752	23421	31548	104390	23211	27056	103125	24703	40481	39	23851	102752	101889	20219	27530	29731	21764	24808	69	102125	101292	20611	35077	101324	103435	102054	28375	105633	21134	101011	39
HYEY-JH5027	22664	3723	40458	103616	34	91599	101351	100851	31458	22381	102982	45	102378	19664	103908	21638	21991	24663	25727	23427	31543	104393	23191	27054	103126	24678	40468	47	23825	102766	101890	20200	27525	29700	21756	24784	36	102141	101305	20598	35050	101342	103440	102061	28373	105626	21110	101021	50
HYEY-JH582	96306	96349	90188	22930	96506	38289	23997	23793	97987	95975	20884	96455	25124	95783	23741	95383	95819	96535	97194	95462	97953	24236	95582	97331	22065	96562	90153	96514	96480	26637	26502	96265	97422	98484	94192	96435	96477	26321	25910	96283	87442	27687	20729	25360	97471	32003	96119	26583	96402
HYEY-JH583	103585	103395	96480	21513	103607	38489	19194	19613	104864	103314	18360	103536	21751	101143	19043	102688	100701	103777	103022	102688	104781	19200	102759	104205	18702	103805	96436	103609	103724	22549	22583	101593	104544	105332	99058	103268	103571	22715	24053	101245	94407	24942	16569	23030	104395	28652	102751	22338	103498
HYEY-JH3586	28748	31228	26211	105004	31498	93113	102510	102300	160	28850	104564	31450	103280	27756	105257	28182	28058	29198	29036	29294	272	105657	29583	29884	104550	29216	26196	31504	27002	103540	102744	28075	30368	32996	28621	29487	31475	102912	102369	28094	37749	102306	105138	103452	31065	106658	28434	102153	31443
HYEY-JH604	22688	23969	39228	103945	26723	91770	101828	101039	30501	22743	103513	26663	103061	22271	104419	22120	22895	23033	27682	23692	30559	104690	23723	3122	103446	23038	39221	26713	23705	102994	101516	21713	4962	27340	23357	25281	26732	102358	101347	22282	32937	101802	103988	102147	3347	106364	21848	101445	26663
HYEY-JH628	17362	19622	36560	100968	20508	89521	98900	99679	27029	17368	100364	20456	99806	16659	101549	17115	18027	19193	22670	18409	27078	101898	18815	22292	100479	19203	36570	20519	19394	100068	98520	16310	22509	25135	17907	19348	20484	99452	98313	16603	29378	98492	100911	99022	22312	103370	17172	100200	20466
HYEY-JH643	105482	104771	100434	33736	104834	45569	32197	34048	106381	105223	34595	104775	33671	102731	32298	104654	102218	105323	104357	104494	106295	33085	104047	105055	34612	105350	100380	104846	104614	34975	35235	103142	105289	106323	101154	104535	104808	34801	36086	102823	97430	35589	34455	35354	105338	29145	104626	34562	104735
HYEY-JH652	99202	99258	93679	23108	99528	38940	22650	21147	100833	98983	24127	99433	23281	97664	22064	98735	97553	99587	99540	98440	100748	22741	98729	99980	23898	99610	93628	99530	99462	21647	25654	98137	100145	101235	95755	99067	99504	21640	26326	97683	90689	24217	23396	25536	100180	29777	98962	21254	99431
HYEY-JH664	96895	97654	91426	28345	98594	42928	24855	25521	99135	96675	27294	98541	25534	94154	26549	95859	94482	97899	96563	96254	99059	25224	95853	97323	26245	97922	91385	98608	97122	29090	29169	94805	97705	98630	93000	96845	98559	29999	29531	94359	91045	31266	23410	28464	97512	34675	96285	28932	98494
HYEY-JH744	104688	104313	98173	21509	104345	39348	20998	20666	105748	104458	22252	104287	20481	102504	19180	104094	102054	104630	104359	103926	105665	21218	103923	105028	21999	104654	98115	104364	105154	22686	24214	102746	105256	105860	100636	104754	104324	22553	24848	102375	95568	23603	21559	24545	105316	25587	103817	21911	104246
HYEY-JH832	23585	25263	36894	104055	28761	93248	101843	101300	32010	23654	103874	28699	102931	22868	104510	22549	23633	24375	27707	24815	32083	104690	25364	8452	103672	24376	36896	28753	24144	103361	102171	22389	10005	27531	24401	26107	28770	102728	101422	22921	34781	102354	103994	102223	7727	106311	22159	101619	28704
HYEY-JH833	106910	105138	96989	118543	104726	108765	114070	115291	98069	106766	118150	104683	117322	105002	118343	107416	103943	106297	101302	106834	97987	117547	105930	101664	118323	106328	96908	104746	105804	118035	116940	104876	101652	101217	105261	104442	104736	117331	117444	104621	106918	118034	117240	117229	101918	119924	107413	116359	104595
HYEY-JH861	81309	82397	79611	42923	83027	47931	41475	43564	84712	81362	42256	82969	44870	78641	43072	80506	79523	79848	81884	81054	84684	43148	80788	82143	42642	79874	79601	83032	81786	43212	43614	79251	82710	83470	78768	82016	82999	42806	45377	78798	75273	43646	43428	44816	82428	49750	80748	42320	82933
HYEY-JH946	21555	24449	36700	100197	25115	88952	98451	99181	27987	21499	99793	25064	99421	20755	100799	17914	20965	19030	22217	22602	28040	101271	23066	25159	99905	19035	36712	25115	20109	98986	98218	20879	25633	25406	21725	23985	25091	98338	98061	20520	29550	97697	100383	99083	25250	102129	20723	99254	25064
Reference	21468	24102	37680	104802	25404	93120	102730	101750	32169	21328	104859	25357	104005	18957	105968	19791	20584	20341	25066	22351	32245	105510	22955	22319	104319	20327	37665	25420	22944	103362	102717	18477	23722	26449	20943	24115	25405	103905	102150	18171	33097	101924	104911	103110	23470	106986	19330	102070	25364
[truncated: 65 more columns]

## Sheet: Supplementary Table S5
Genome no.	Organism name	subspecies	No. of core genes	No. of accessory genes	No. of unique genes	No. of exclusively absent genes
1	HYEY-JH158	Mma	3626	874	14	0
2	HYEY-JH267	Mab	3626	953	15	0
3	HYEY-JH290	Mab	3626	971	64	0
4	HYEY-JH315	Mab	3626	1047	30	0
5	HYEY-JH443	Mma	3626	962	104	1
6	HYEY-JH582	Mma	3626	760	184	2
7	HYEY-JH583	Mma	3626	786	17	1
8	HYEY-JH3586	Mab	3626	870	12	0
9	HYEY-JH604	Mab	3626	970	2	0
10	HYEY-JH628	Mab	3626	626	22	3
11	HYEY-JH643	Mma	3626	946	55	3
12	HYEY-JH652	Mma	3626	646	26	10
13	HYEY-JH664	Mma	3626	768	23	0
14	HYEY-JH744	Mma	3626	1048	77	9
15	HYEY-JH832	Mab	3626	1010	3	0
16	HYEY-JH833	Mbo	3626	826	38	5
17	HYEY-JH861	Mma	3626	937	212	0
18	HYEY-JH946	Mab	3626	919	52	0
19	HYEY-JH1017	Mab	3626	732	2	1
20	HYEY-JH1164	Mab	3626	811	1	0
21	HYEY-JH1192	Mab	3626	1037	1	0
22	HYEY-JH1201	Mma	3626	831	13	7
23	HYEY-JH1212	Mab	3626	814	1	0
24	HYEY-JH1243	Mma	3626	777	4	0
25	HYEY-JH1270	Mma	3626	771	56	51
26	HYEY-JH1276	Mma	3626	729	0	0
27	HYEY-JH1306	Mab	3626	1059	0	0
28	HYEY-JH1347	Mab	3626	737	56	0
29	HYEY-JH1380	Mma	3626	1021	75	0
30	HYEY-JH1387	Mab	3626	947	0	0
31	HYEY-JH1388	Mma	3626	935	74	1
32	HYEY-JH1396	Mab	3626	796	79	0
33	HYEY-JH1428	Mma	3626	871	28	0
34	HYEY-JH1430	Mab	3626	969	50	3
35	HYEY-JH1441	Mab	3626	965	47	0
36	HYEY-JH1471	Mab	3626	1149	3	0
37	HYEY-JH1474	Mab	3626	861	9	2
38	HYEY-JH1478	Mab	3626	807	23	0
39	HYEY-JH1482	Mab	3626	983	95	3
40	HYEY-JH1560	Mma	3626	775	17	0
41	HYEY-JH1563	Mab	3626	787	11	0
42	HYEY-JH1564	Mab	3626	906	15	1
43	HYEY-JH1592	Mab	3626	1119	1	0
44	HYEY-JH1624	Mab	3626	1038	9	0
45	HYEY-JH1627	Mab	3626	870	22	0
46	HYEY-JH1710	Mab	3626	910	14	0
47	HYEY-JH1737	Mma	3626	691	1	1
48	HYEY-JH1738	Mma	3626	1052	86	1
49	HYEY-JH1774	Mab	3626	767	2	0
50	HYEY-JH1835	Mab	3626	927	19	1
51	HYEY-JH1889	Mab	3626	906	76	0
52	HYEY-JH1922	Mab	3626	776	67	4
53	HYEY-JH1959	Mab	3626	1001	46	2
54	HYEY-JH2148	Mab	3626	886	1	0
55	HYEY-JH2208	Mma	3626	825	13	17
56	HYEY-JH2237	Mma	3626	878	4	0
57	HYEY-JH2238	Mab	3626	661	11	5
58	HYEY-JH2242	Mab	3626	933	23	1
59	HYEY-JH2298	Mma	3626	711	7	1
60	HYEY-JH2357	Mma	3626	746	99	0
61	HYEY-JH2358	Mma	3626	897	4	0
62	HYEY-JH2410	Mab	3626	970	8	0
63	HYEY-JH2412	Mma	3626	772	41	0
64	HYEY-JH2414	Mab	3626	918	11	3
65	HYEY-JH2497	Mma	3626	1064	211	0
66	HYEY-JH2525	Mab	3626	952	1	0
67	HYEY-JH2583	Mab	3626	954	47	0
68	HYEY-JH2634	Mma	3626	996	24	2
69	HYEY-JH2635	Mma	3626	867	21	0
70	HYEY-JH2638	Mma	3626	744	3	0
71	HYEY-JH2742	Mab	3626	677	126	22
72	HYEY-JH2746	Mab	3626	1013	170	1
73	HYEY-JH2778	Mab	3626	847	60	2
74	HYEY-JH2858	Mab	3626	990	105	0
75	HYEY-JH2859	Mma	3626	707	25	0
76	HYEY-JH2910	Mma	3626	890	1	1
77	HYEY-JH3109	Mab	3626	810	26	0
78	HYEY-JH3110	Mab	3626	926	0	1
79	HYEY-JH3254	Mab	3626	1060	15	0
80	HYEY-JH3416	Mab	3626	781	20	0
81	HYEY-JH3417	Mma	3626	775	3	1
82	HYEY-JH3444	Mab	3626	898	111	0
83	HYEY-JH3447	Mab	3626	868	28	0
84	HYEY-JH3448	Mab	3626	1040	98	2
85	HYEY-JH3645	Mma	3626	790	0	0
86	HYEY-JH3646	Mab	3626	819	30	3
87	HYEY-JH3674	Mab	3626	887	38	2
88	HYEY-JH3731	Mab	3626	1024	93	0
89	HYEY-JH3732	Mab	3626	991	3	0
90	HYEY-JH3733	Mab	3626	901	52	4
91	HYEY-JH3784	Mab	3626	774	12	1
92	HYEY-JH3877	Mab	3626	1011	3	1
93	HYEY-JH3932	Mab	3626	899	6	0
94	HYEY-JH4023	Mab	3626	937	58	0
95	HYEY-JH4149	Mma	3626	791	15	0
96	HYEY-JH4179	Mab	3626	919	43	0
97	HYEY-JH4237	Mma	3626	1076	27	0
98	HYEY-JH4238	Mab	3626	955	21	1
99	HYEY-JH4239	Mab	3626	930	31	1
100	HYEY-JH4244	Mma	3626	691	177	17
101	HYEY-JH4246	Mab	3626	844	104	0
102	HYEY-JH4309	Mab	3626	982	59	0
103	HYEY-JH4447	Mab	3626	785	13	6
104	HYEY-JH4449	Mab	3626	843	21	0
105	HYEY-JH4450	Mab	3626	759	33	0
106	HYEY-JH4637	Mma	3626	763	22	2
107	HYEY-JH4638	Mab	3626	1003	14	1
108	HYEY-JH4700	Mab	3626	734	20	0
109	HYEY-JH4847	Mab	3626	1010	12	0
110	HYEY-JH4901	Mab	3626	898	38	0
111	HYEY-JH4988	Mma	3626	870	53	2
112	HYEY-JH5023	Mab	3626	899	2	1
113	HYEY-JH5027	Mab	3626	893	1	0

## Sheet: Supplementary Table S6
VFclass	Virulence factors	Related genes	Mab ASM1718943v1	Mbo ASM360971v1	Mma ASM49726v2	M.tuberculosis H37Rv	HYEY-JH158	HYEY-JH267	HYEY-JH290	HYEY-JH315	HYEY-JH443	HYEY-JH582	HYEY-JH583	HYEY-JH604	HYEY-JH628	HYEY-JH643	HYEY-JH652	HYEY-JH664	HYEY-JH744	HYEY-JH832	HYEY-JH833	HYEY-JH861	HYEY-JH946	HYEY-JH1017	HYEY-JH1164	HYEY-JH1192	HYEY-JH1201	HYEY-JH1212	HYEY-JH1243	HYEY-JH1270	HYEY-JH1276	HYEY-JH1306	HYEY-JH1347	HYEY-JH1380	HYEY-JH1387	HYEY-JH1388	HYEY-JH1396	HYEY-JH1428	HYEY-JH1430	HYEY-JH1441	HYEY-JH1471	HYEY-JH1474	HYEY-JH1478	HYEY-JH1482	HYEY-JH1560	HYEY-JH1563	HYEY-JH1564	HYEY-JH1592	HYEY-JH1624
			Mab	Mbo	Mma	MTB	Mma	Mab	Mab	Mab	Mma	Mma	Mma	Mab	Mab	Mma	Mma	Mma	Mma	Mab	Mbo	Mma	Mab	Mab	Mab	Mab	Mma	Mab	Mma	Mma	Mma	Mab	Mab	Mma	Mab	Mma	Mab	Mma	Mab	Mab	Mab	Mab	Mab	Mab	Mma	Mab	Mab	Mab	Mab
Amino acid and purine metabolism	Glutamine synthesis	glnA1	+	+	+	+	+	+	+	+	+	+	+	+	+	+	+	+	+	+	+	+	+	+	+	+	+	+	+	+	+	+	+	+	+	+	+	+	+	+	+	+	+	+	+	+	+	+	+
	Leucine synthesis	leuD	+	+	+	+	+	+	+	+	+	+	+	+	+	+	+	+	+	+	+	+	+	+	+	+	+	+	+	+	+	+	+	+	+	+	+	+	+	+	+	+	+	+	+	+	+	+	+
	Lysine synthesis	lysA	+	+	+	+	+	+	+	+	+	+	+	+	+	+	+	+	+	+	+	+	+	+	+	+	+	+	+	+	+	+	+	+	+	+	+	+	+	+	+	+	+	+	+	+	+	+	+
	Proline synthesis	proC	+	+	+	+	+	+	+	+	+	+	+	+	+	+	+	+	+	+	+	+	+	+	+	+	+	+	+	+	+	+	+	+	+	+	+	+	+	+	+	+	+	+	+	+	+	+	+
	Purine synthesis	purC	+	+	+	+	+	+	+	+	+	+	+	+	+	+	+	+	+	+	+	+	+	+	+	+	+	+	+	+	+	+	+	+	+	+	+	+	+	+	+	+	+	+	+	+	+	+	+
	Tryptophan synthesis	trpD	+	+	+	-	+	+	+	+	+	+	+	+	+	+	+	+	+	+	+	+	+	+	+	+	+	+	+	+	+	+	+	+	+	+	+	+	+	+	+	+	+	+	+	+	+	+	+
Anaerobic respiration	Fused nitrate reductase	narX	-	-	-	+	-	-	-	-	-	-	-	-	-	-	-	-	-	-	-	-	-	-	-	-	-	-	-	-	-	-	-	-	-	-	-	-	-	-	-	-	-	-	-	-	-	-	-
	Nitrate reductase	narG	-	-	-	+	-	-	-	-	-	-	-	-	-	-	-	-	-	-	-	-	-	-	-	-	-	-	-	-	-	-	-	-	-	-	-	-	-	-	-	-	-	-	-	-	-	-	-
		narH	-	-	-	+	-	-	-	-	-	-	-	-	-	-	-	-	-	-	-	-	-	-	-	-	-	-	-	-	-	-	-	-	-	-	-	-	-	-	-	-	-	-	-	-	-	-	-
		narI	-	-	-	+	-	-	-	-	-	-	-	-	-	-	-	-	-	-	-	-	-	-	-	-	-	-	-	-	-	-	-	-	-	-	-	-	-	-	-	-	-	-	-	-	-	-	-
		narJ	-	-	-	+	-	-	-	-	-	-	-	-	-	-	-	-	-	-	-	-	-	-	-	-	-	-	-	-	-	-	-	-	-	-	-	-	-	-	-	-	-	-	-	-	-	-	-
	Nitrate/nitrite transporter	narK2	+	+	+	+	+	+	+	+	+	+	+	+	+	+	+	+	+	+	+	+	+	+	+	+	+	+	+	+	+	+	+	+	+	+	+	+	+	+	+	+	+	+	+	+	+	+	+
Anti-apoptosis factor	NuoG	nuoG	+	+	+	+	+	+	+	+	+	+	+	+	+	+	+	+	+	+	+	+	+	+	+	+	+	+	+	+	+	+	+	+	+	+	+	+	+	+	+	+	+	+	+	+	+	+	+
Catabolism of cholesterol	Cyp125	cyp125	+	+	+	+	+	+	+	+	+	+	+	+	+	+	+	+	+	+	+	+	+	+	+	+	+	+	+	+	+	+	+	+	+	+	+	+	+	+	+	+	+	+	+	+	+	+	+
Catabolism of cholesterol	FadE28	fadE28	+	+	+	+	+	+	+	+	+	+	+	+	+	+	+	+	+	+	+	+	+	+	+	+	+	+	+	+	+	+	+	+	+	+	+	+	+	+	+	+	+	+	+	+	+	+	+
Catabolism of cholesterol	FadE29	fadE29	+	+	+	+	+	+	+	+	+	+	+	+	+	+	+	+	+	+	+	+	+	+	+	+	+	+	+	+	+	+	+	+	+	+	+	+	+	+	+	+	+	+	+	+	+	+	+
Cell surface components	Carboxylesterase	caeA	+	+	+	+	+	+	+	+	+	+	+	+	+	+	+	+	+	+	+	+	+	+	+	+	+	+	+	+	+	+	+	+	+	+	+	+	+	+	+	+	+	+	+	+	+	+	+
	Exported repetitive protein	erp	+	+	+	+	+	+	+	+	+	+	+	+	+	+	+	+	+	+	+	+	+	+	+	+	+	+	+	+	+	+	+	+	+	+	+	+	+	+	+	+	+	+	+	+	+	+	+
	GPL locus	Rv0926	-	-	-	-	-	-	-	-	-	-	-	-	-	-	-	-	-	-	-	-	-	-	-	-	-	-	-	-	-	-	-	-	-	-	-	-	-	-	-	-	-	-	-	-	-	-	-
		atf	+	+	+	-	+	+	+	+	+	+	+	+	+	+	+	+	+	+	+	+	+	+	+	+	+	+	+	+	+	+	+	+	+	+	+	+	+	+	+	+	+	+	+	+	+	+	+
		ecf	-	-	-	-	-	-	-	-	-	-	-	-	-	-	-	-	-	-	-	-	-	-	-	-	-	-	-	-	-	-	-	-	-	-	-	-	-	-	-	-	-	-	-	-	-	-	-
		fad23	+	+	+	+	+	+	+	+	+	+	+	+	+	+	+	+	+	+	+	+	+	+	+	+	+	+	+	+	+	+	+	+	+	+	+	+	+	+	+	+	+	+	+	+	+	+	+
		fadE5	+	+	+	+	+	+	+	+	+	+	+	+	+	+	+	+	+	+	+	+	+	+	+	+	+	+	+	+	+	+	+	+	+	+	+	+	+	+	+	+	+	+	+	+	+	+	+
		fmt	+	+	+	-	+	+	+	+	+	+	+	+	+	+	+	+	+	+	+	+	+	+	+	+	+	+	+	+	+	+	+	+	+	+	+	+	+	+	+	+	+	+	+	+	+	+	+
		gap-like	+	+	+	-	+	+	+	+	+	+	+	+	+	+	+	+	+	+	+	+	+	+	+	+	+	+	+	+	+	+	+	+	+	+	+	+	+	+	+	+	+	+	+	+	+	+	+
		gap	+	+	+	-	+	+	+	+	+	+	+	+	+	+	+	+	+	+	+	+	+	+	+	+	+	+	+	+	+	+	+	+	+	+	+	+	+	+	+	+	+	+	+	+	+	+	+
		gtf1	+	+	+	+	+	+	+	+	+	+	+	+	+	+	+	+	+	+	+	+	+	+	+	+	+	+	+	+	+	+	+	+	+	+	+	+	+	+	+	+	+	+	+	+	+	+	+
		gtf2	+	+	+	+	+	+	+	+	+	+	+	+	+	+	+	+	+	+	+	+	+	+	+	+	+	+	+	+	+	+	+	+	+	+	+	+	+	+	+	+	+	+	+	+	+	+	+
		gtf3	+	+	+	-	+	+	+	+	+	+	+	+	+	+	+	+	+	+	+	+	+	+	+	+	+	+	+	+	+	+	+	+	+	+	+	+	+	+	+	+	+	+	+	+	+	+	+
		mbtH	-	-	-	-	-	-	-	-	-	-	-	-	-	-	-	-	-	-	-	-	-	-	-	-	-	-	-	-	-	-	-	-	-	-	-	-	-	-	-	-	-	-	-	-	-	-	-
		mmpL10	+	+	+	+	+	+	+	+	+	+	+	+	+	+	+	+	+	+	+	+	+	+	+	+	+	+	+	+	+	+	+	+	+	+	+	+	+	+	+	+	+	+	+	+	+	+	+
		mmpL4a	+	+	+	-	+	+	+	+	+	+	+	+	+	+	+	+	+	+	+	+	+	+	+	+	+	+	+	+	+	+	+	+	+	+	+	+	+	+	+	+	+	+	+	+	+	+	+
		mmpL4b	+	+	+	-	+	+	+	+	+	+	+	+	+	+	+	+	+	+	+	+	+	+	+	+	+	+	+	+	+	+	+	+	+	+	+	+	+	+	+	+	+	+	+	+	+	+	+
		mmpS4	+	+	+	+	+	+	+	+	+	+	+	+	+	+	+	+	+	+	+	+	+	+	+	+	+	+	+	+	+	+	+	+	+	+	+	+	+	+	+	+	+	+	+	+	+	+	+
		mps1	+	+	+	+	+	+	+	+	+	+	+	+	+	+	+	+	+	+	+	+	+	+	+	+	+	+	+	+	+	+	+	+	+	+	+	+	+	+	+	+	+	+	+	+	+	+	+
		mps2	+	+	+	-	+	+	+	+	+	+	+	+	+	+	+	+	+	+	+	+	+	+	+	+	+	+	+	+	+	+	+	+	+	+	+	+	+	+	+	+	+	+	+	+	+	+	+
		papA3	+	+	+	+	+	+	+	+	+	+	+	+	+	+	+	+	+	+	+	+	+	+	+	+	+	+	+	+	+	+	+	+	+	+	+	+	+	+	+	+	+	+	+	+	+	+	+
		pe	+	+	+	+	+	+	+	+	+	+	+	+	+	+	+	+	+	+	+	+	+	+	+	+	+	+	+	+	+	+	+	+	+	+	+	+	+	+	+	+	+	+	+	+	+	+	+
		pks	+	+	+	-	+	+	+	+	+	+	+	+	+	+	+	+	+	+	+	+	+	+	+	+	+	+	+	+	+	+	+	+	+	+	+	+	+	+	+	+	+	+	+	+	+	+	+
		rmlA	+	+	+	+	+	+	+	+	+	+	+	+	+	+	+	+	+	+	+	+	+	+	+	+	+	+	+	+	+	+	+	+	+	+	+	+	+	+	+	+	+	+	+	+	+	+	+
		rmlB	+	+	+	-	+	+	+	+	+	+	+	+	+	-	+	+	+	+	+	-	+	+	+	+	+	+	+	-	+	+	+	+	+	+	+	+	+	+	+	+	+	+	+	+	+	+	+
		rmt2	+	+	+	-	+	+	+	+	+	+	+	+	+	+	+	+	+	+	+	+	+	+	+	+	+	+	+	+	+	+	+	+	+	+	+	+	+	+	+	+	+	+	+	+	+	+	+
		rmt3	+	+	+	-	+	+	+	+	+	+	+	+	+	+	+	+	+	+	+	+	+	+	+	+	+	+	+	+	+	+	+	+	+	+	+	+	+	+	+	+	+	+	+	+	+	+	+
		rmt4	+	+	+	-	+	+	+	+	+	+	+	+	+	+	+	+	+	+	+	+	+	+	+	+	+	+	+	+	+	+	+	+	+	+	+	+	+	+	+	+	+	+	+	+	+	+	+
	Heparin-binding hemagglutinin	hbhA	+	+	+	+	+	+	+	+	+	+	+	-	+	+	+	+	+	+	+	+	+	+	+	+	+	+	+	+	+	+	+	+	+	+	+	+	+	+	+	+	+	+	+	+	+	+	+
	Lipoprotein	lprG	+	+	+	+	+	+	+	+	+	+	+	+	+	+	+	+	+	+	+	+	+	+	+	+	+	+	+	+	+	+	+	+	+	+	+	+	+	+	+	+	+	+	+	+	+	+	+
	Methyltransferase	mmaA4	-	-	-	+	-	-	-	-	-	-	-	-	-	-	-	-	-	-	-	-	-	-	-	-	-	-	-	-	-	-	-	-	-	-	-	-	-	-	-	-	-	-	-	-	-	-	-
	Mycolic acid trans-cyclopropane synthetase	cmaA2	+	+	+	+	+	+	+	+	+	+	+	+	+	+	+	+	+	+	+	+	+	+	+	+	+	+	-	+	+	+	+	+	+	+	-	+	+	+	+	+	+	+	+	+	+	+	+
	MymA operon	adhD	+	+	-	+	-	-	-	-	-	+	-	-	+	+	+	+	+	+	-	+	-	-	+	+	-	+	+	-	-	+	-	-	+	+	+	+	-	-	+	-	-	+	-	-	-	+	+
		chp	-	-	-	+	-	-	-	-	-	-	-	-	-	-	-	-	-	-	-	-	-	-	-	-	-	-	-	-	-	-	-	-	-	-	-	-	-	-	-	-	-	-	-	-	-	-	-
		fadD13	-	-	-	+	-	-	-	-	-	-	-	-	-	-	-	-	-	-	-	-	-	-	-	-	-	-	-	-	-	-	-	-	-	-	-	-	-	-	-	-	-	-	-	-	-	-	-
		lipR	-	-	-	+	-	-	-	-	-	-	-	-	-	-	-	-	-	-	-	-	-	-	-	-	-	-	-	-	-	-	-	-	-	-	-	-	-	-	-	-	-	-	-	-	-	-	-
		mymA	+	+	+	+	+	+	+	+	+	+	+	+	+	+	+	+	+	+	+	+	+	+	+	+	+	+	+	+	+	+	+	+	+	+	+	+	+	+	+	+	+	+	+	+	+	+	+
		sadH	+	+	+	+	+	+	+	+	+	+	+	+	+	+	+	+	+	+	+	+	+	+	+	+	+	+	+	+	+	+	+	+	+	+	+	+	+	+	+	+	+	+	+	+	+	+	+
		tgs4	-	-	-	+	-	-	-	-	-	-	-	-	-	-	-	-	-	-	-	-	-	-	-	-	-	-	-	-	-	-	-	-	-	-	-	-	-	-	-	-	-	-	-	-	-	-	-
	PDIM (phthiocerol dimycocerosate) and PGL (phenolic glycolipid) biosynthesis and transport	papA5	-	-	+	+	+	-	+	-	+	+	+	+	-	+	-	-	+	-	-	+	+	-	+	+	+	-	+	+	+	-	-	+	+	+	-	+	-	+	-	+	+	-	+	-	+	+	+
		ppsE	+	+	-	+	-	+	+	+	-	-	-	+	+	-	-	-	-	+	+	-	+	+	+	+	-	+	-	-	-	+	+	-	+	-	+	-	+	+	+	+	+	+	-	+	+	+	+
	Proximal cyclopropane synthase of alpha mycolates	pcaA	+	+	+	+	+	+	+	+	+	+	+	+	+	+	+	+	+	+	+	+	+	+	+	+	+	+	+	+	+	+	+	+	+	+	+	+	+	+	+	+	+	+	+	+	+	+	+
	Sulfolipid-1 biosynthesis and transport	mmpL8	+	+	+	+	-	+	+	+	-	-	+	+	+	+	-	-	+	+	+	+	+	+	+	+	-	+	-	-	-	+	+	-	+	-	+	-	+	+	+	+	+	+	-	+	+	+	+
		papA1	-	-	-	+	-	-	-	-	-	-	-	-	-	-	-	-	-	-	-	-	-	-	-	-	-	-	-	-	-	-	-	-	-	-	-	-	-	-	-	-	-	-	-	-	-	-	-
		papA2	+	+	+	+	+	+	+	+	+	+	+	+	+	+	+	+	+	+	+	+	+	+	+	+	+	+	+	+	+	+	+	+	+	+	+	+	+	+	+	+	+	+	+	+	+	+	+
		pks2	+	+	+	+	+	+	+	+	+	+	+	+	+	+	+	+	+	+	+	+	+	+	+	+	+	+	+	+	+	+	+	+	+	+	+	+	+	+	+	+	+	+	+	+	+	+	+
		stf0	+	+	+	+	+	+	+	+	+	+	+	+	+	+	+	+	+	+	+	+	+	+	+	+	+	+	+	+	+	+	+	+	+	+	+	+	+	+	+	+	+	+	+	+	+	+	+
	Trehalose-recycling ABC transporter	chp1	-	-	-	+	-	-	-	-	-	-	-	-	-	-	-	-	-	-	-	-	-	-	-	-	-	-	-	-	-	-	-	-	-	-	-	-	-	-	-	-	-	-	-	-	-	-	-
		icl2	-	-	-	+	-	-	-	-	-	-	-	-	-	-	-	-	-	-	-	-	-	-	-	-	-	-	-	-	-	-	-	-	-	-	-	-	-	-	-	-	-	-	-	-	-	-	-
		lpqY	+	+	+	+	+	+	+	+	+	+	+	+	+	+	+	+	+	+	+	+	+	+	+	+	+	+	+	+	+	+	+	+	+	+	+	+	+	+	+	+	+	+	+	+	+	+	+
		sap	-	-	-	+	-	-	-	-	-	-	-	-	-	-	-	-	-	-	-	-	-	-	-	-	-	-	-	-	-	-	-	-	-	-	-	-	-	-	-	-	-	-	-	-	-	-	-
		sugA	+	+	+	+	+	+	+	+	+	+	+	+	+	+	+	+	+	+	+	+	+	+	+	+	+	+	+	+	+	+	+	+	+	+	+	+	+	+	+	+	+	+	+	+	+	+	+
		sugB	+	+	+	+	+	+	+	+	+	+	+	+	+	+	+	+	+	+	+	+	+	+	+	+	+	+	+	+	+	+	+	+	+	+	+	+	+	+	+	+	+	+	+	+	+	+	+
		sugC	+	+	+	+	+	+	+	+	+	+	+	+	+	+	+	+	+	+	+	+	+	+	+	+	+	+	+	+	+	+	+	+	+	+	+	+	+	+	+	+	+	+	+	+	+	+	+
Copper uptake	Copper exporter	ctpV	+	+	+	+	+	+	+	+	+	+	+	+	+	+	+	+	+	+	+	+	+	+	+	+	+	+	+	+	+	+	+	+	+	+	+	+	+	+	+	+	+	+	+	+	+	+	+
Iron uptake	ABC transporter	irtA	+	+	+	+	+	+	+	+	+	+	+	+	+	+	+	+	+	+	+	+	+	+	+	+	+	+	+	+	+	+	+	+	+	+	+	+	+	+	+	+	+	+	+	+	+	+	+
		irtB	+	+	+	+	+	+	+	+	+	+	+	+	+	+	+	+	+	+	+	+	+	+	+	+	+	+	+	+	+	+	+	+	+	+	+	+	+	+	+	+	+	+	+	+	+	+	+
	Exochelin (smegmatis)	fxbA	+	+	-	-	-	+	+	+	-	-	-	+	+	-	-	-	-	+	+	-	+	+	+	+	-	+	-	-	-	+	+	-	+	-	+	-	+	+	+	+	+	+	-	+	+	+	+
		fxuB	-	-	-	-	-	-	-	-	-	-	-	-	-	-	-	-	-	-	-	-	-	-	-	-	-	-	-	-	-	-	-	-	-	-	-	-	-	-	-	-	-	-	-	-	-	-	-
	Heme uptake	mmpL11	+	+	+	+	+	+	+	+	+	+	+	+	+	+	+	+	+	+	+	+	+	+	+	+	+	+	+	+	+	+	+	+	+	+	+	+	+	+	+	+	+	+	+	+	+	+	+
		mmpL3	+	+	+	+	+	+	+	+	+	+	+	+	+	+	+	+	+	+	+	+	+	+	+	+	+	+	+	+	+	+	+	+	+	+	+	+	+	+	+	+	+	+	+	+	+	+	+
	Iron-dependent regulator	ideR	+	+	+	+	+	+	+	+	+	+	+	+	+	+	+	+	+	+	+	+	+	+	+	+	+	+	+	+	+	+	+	+	+	+	+	+	+	+	+	+	+	+	+	+	+	+	+
	Mycobactin	fadD33	+	+	+	+	+	+	+	+	+	+	+	+	+	+	+	+	+	+	+	+	+	+	+	+	+	+	+	+	+	+	+	+	+	+	+	+	+	+	+	+	+	+	+	+	+	+	+
		fadE14	+	+	+	+	+	+	+	+	+	+	+	+	+	+	+	+	+	+	+	+	+	+	+	+	+	+	+	+	+	+	+	+	+	+	+	+	+	+	+	+	+	+	+	+	+	+	+
		mbtA	+	+	+	+	+	+	+	+	+	+	+	+	+	+	+	+	+	+	+	+	+	+	+	+	+	+	+	+	+	+	+	+	+	+	+	+	+	+	+	+	+	+	+	+	+	+	+
		mbtB	+	+	+	+	+	+	+	+	+	+	+	+	+	+	+	+	+	+	+	+	+	+	+	+	+	+	+	+	+	+	+	+	+	+	+	+	+	+	+	+	+	+	+	+	+	+	+
		mbtC	+	+	+	+	+	+	+	+	+	+	+	+	+	+	+	+	+	+	+	+	+	+	+	+	+	+	+	+	+	+	+	+	+	+	+	+	+	+	+	+	+	+	+	+	+	+	+
		mbtD	+	+	+	+	+	+	+	+	+	+	+	+	+	+	+	+	+	+	+	+	+	+	+	+	+	+	+	+	+	+	+	+	+	+	+	+	+	+	+	+	+	+	+	+	+	+	+
		mbtE	+	+	+	+	+	+	+	+	+	+	+	+	+	+	+	+	+	+	+	+	+	+	+	+	+	+	+	+	+	+	+	+	+	+	+	+	+	+	+	+	+	+	+	+	+	+	+
		mbtF	+	+	+	+	+	+	+	+	+	+	+	+	+	+	+	+	+	+	+	+	+	+	+	+	+	+	+	+	+	+	+	+	+	+	+	+	+	+	+	+	+	+	+	+	+	+	+
		mbtG	+	+	+	+	+	+	+	+	+	+	+	+	+	+	+	+	+	+	+	+	+	+	+	+	+	+	+	+	+	+	+	+	+	+	+	+	+	+	+	+	+	+	+	+	+	+	+
		mbtI	+	+	+	+	+	+	+	+	+	+	+	+	+	+	+	+	+	+	+	+	+	+	+	+	+	+	+	+	+	+	+	+	+	+	+	+	+	+	+	+	+	+	+	+	+	+	+
		mbtJ	+	+	+	+	+	+	+	+	+	+	+	+	+	+	+	+	+	+	+	+	+	+	+	+	+	+	+	+	+	+	+	+	+	+	+	+	+	+	+	+	+	+	+	+	+	+	+
		mbtK	+	+	+	+	+	+	+	+	+	+	+	+	+	+	+	+	+	+	+	+	+	+	+	+	+	+	+	+	+	+	+	+	+	+	+	+	+	+	+	+	+	+	+	+	+	+	+
	ABC-type heme transporter(Corynebacterium)	hmuU	-	-	-	-	-	-	-	-	-	-	-	-	-	-	-	-	-	-	-	-	-	-	-	-	-	-	-	-	-	-	-	-	-	-	-	-	-	-	-	-	-	+	-	-	-	-	-
		hmuV	-	-	-	-	-	-	-	-	-	-	-	-	-	-	-	-	-	-	-	-	-	-	-	-	-	-	-	-	-	-	-	-	-	-	-	-	-	-	-	-	-	+	-	-	-	-	-
Lipid and fatty acid metabolism	FAS-II	kasB	+	+	+	+	+	+	+	+	+	+	+	+	+	+	+	+	+	+	+	+	+	+	+	+	+	+	+	+	+	+	+	+	+	+	+	+	+	+	+	+	+	+	+	+	+	+	+
	Isocitrate lyase	icl	+	+	+	+	+	+	+	+	+	+	+	+	+	+	+	+	+	+	+	+	+	+	+	+	+	+	+	+	+	+	+	+	+	+	+	+	+	+	+	+	+	+	+	+	+	+	+
	Lipase	lipF	+	+	+	+	+	+	+	+	+	+	+	+	+	+	+	+	+	+	+	+	+	+	+	+	+	+	+	+	+	+	+	+	+	+	+	+	+	+	+	+	+	+	+	+	+	+	+
	Lipid phosphatase	sapM	-	-	-	+	-	-	-	-	-	-	-	-	-	-	-	-	-	-	-	-	-	-	-	-	-	-	-	-	-	-	-	-	-	-	-	-	-	-	-	-	-	-	-	-	-	-	-
	Pantothenate synthesis	panC	+	+	+	+	+	+	+	+	+	+	+	+	+	+	+	+	+	+	+	+	+	+	+	+	+	+	+	+	+	+	+	+	+	+	+	+	+	+	+	+	+	+	+	+	+	+	+
		panD	+	+	+	+	+	+	+	+	+	+	+	+	+	+	+	+	+	+	+	+	+	+	+	+	+	+	+	+	+	+	+	+	+	+	+	+	+	+	+	+	+	+	+	+	+	+	+
	Phospholipases C	plcA	-	-	-	+	-	-	-	-	-	-	-	-	-	-	-	-	-	-	-	-	-	-	-	-	-	-	-	-	-	-	-	-	-	-	-	-	-	-	-	-	-	-	-	-	-	-	-
		plcB	-	-	-	+	-	-	-	-	-	-	-	-	-	-	-	-	-	-	-	-	-	-	-	-	-	-	-	-	-	-	-	-	-	-	-	-	-	-	-	-	-	-	-	-	-	-	-
		plcC	+	+	+	+	+	+	+	+	+	+	+	+	+	+	+	+	+	+	+	+	+	+	+	+	+	+	+	+	+	+	+	+	+	+	+	+	+	+	+	+	+	+	+	+	+	+	+
		plcD	-	-	-	+	-	-	-	-	-	-	-	-	-	-	-	-	-	-	-	-	-	-	-	-	-	-	-	-	-	-	-	-	-	-	-	-	-	-	-	-	-	-	-	-	-	-	-
Magnesium uptake	Magnesium transport	mgtC	+	+	+	+	+	+	+	+	+	+	+	+	+	+	+	+	+	+	+	+	+	+	+	+	+	+	+	+	+	+	+	+	+	+	+	+	+	+	+	+	+	+	+	+	+	+	+
Mammalian cell entry (mce) operons	Mce1	mce1	-	-	-	+	-	-	-	-	-	-	-	-	-	-	-	-	-	-	-	-	-	-	-	-	-	-	-	-	-	-	-	-	-	-	-	-	-	-	-	-	-	-	-	-	-	-	-
	Mce2	mce2	-	-	-	+	-	-	-	-	-	-	-	-	-	-	-	-	-	-	-	-	-	-	-	-	-	-	-	-	-	-	-	-	-	-	-	-	-	-	-	-	-	-	-	-	-	-	-
	Mce3	mce3A	-	-	-	+	-	-	-	-	-	-	-	-	-	-	-	-	-	-	-	-	-	-	-	-	-	-	-	-	-	-	-	-	-	-	-	-	-	-	-	-	-	-	-	-	-	-	-
		mce3B	-	-	-	+	-	-	-	-	-	-	-	-	-	-	-	-	-	-	-	-	-	-	-	-	-	-	-	-	-	-	-	-	-	-	-	-	-	-	-	-	-	-	-	-	-	-	-
		mce3C	-	-	-	+	-	-	-	-	-	-	-	-	-	-	-	-	-	-	-	-	-	-	-	-	-	-	-	-	-	-	-	-	-	-	-	-	-	-	-	-	-	-	-	-	-	-	-
		mce3D	-	-	-	+	-	-	-	-	-	-	-	-	-	-	-	-	-	-	-	-	-	-	-	-	-	-	-	-	-	-	-	-	-	-	-	-	-	-	-	-	-	-	-	-	-	-	-
		mce3E	-	-	-	+	-	-	-	-	-	-	-	-	-	-	-	-	-	-	-	-	-	-	-	-	-	-	-	-	-	-	-	-	-	-	-	-	-	-	-	-	-	-	-	-	-	-	-
		mce3F	-	-	-	+	-	-	-	-	-	-	-	-	-	-	-	-	-	-	-	-	-	-	-	-	-	-	-	-	-	-	-	-	-	-	-	-	-	-	-	-	-	-	-	-	-	-	-
	Mce4	mce4A	+	+	+	+	+	+	+	+	+	+	+	+	+	+	+	+	+	+	+	+	+	+	+	+	+	+	+	+	+	+	+	+	+	+	+	+	+	+	+	+	-	+	+	+	+	+	+
		mce4B	+	+	+	+	+	+	+	+	+	+	+	+	+	+	+	+	+	+	+	+	+	+	+	+	+	+	+	+	+	+	+	+	+	+	+	+	+	+	+	+	+	+	+	+	+	+	+
		mce4C	+	+	+	+	+	+	+	+	+	+	+	+	+	+	+	+	+	+	+	+	+	+	+	+	+	+	+	+	+	+	+	+	+	+	+	+	+	+	+	+	+	+	+	+	+	+	+
		mce4D	+	+	+	+	+	+	+	+	+	+	+	+	+	+	+	+	+	+	+	+	+	+	+	+	+	+	+	+	+	+	+	+	+	+	+	+	+	+	+	+	+	+	+	+	+	+	+
		mce4E	+	+	+	+	+	+	+	+	+	+	+	+	+	+	+	+	+	+	+	+	+	+	+	+	+	+	+	+	+	+	+	+	+	+	+	+	+	+	+	+	+	+	+	+	+	+	+
		mce4F	+	+	+	+	+	+	+	+	+	+	+	+	+	+	+	+	+	+	+	+	+	+	+	+	+	+	+	+	+	+	+	+	+	+	+	+	+	+	+	+	+	+	+	+	+	+	+
	Mce5	mce5	+	+	+	-	+	+	+	+	+	+	+	+	+	+	+	+	+	+	+	+	+	+	+	+	+	+	+	+	+	+	+	+	+	+	+	+	+	+	+	+	+	+	+	+	+	+	+
	Mce6	mce6	+	+	+	-	+	+	+	+	+	+	+	+	+	+	+	+	+	+	+	+	+	+	+	+	+	+	+	+	+	+	+	+	+	+	+	+	+	+	+	+	+	+	+	+	+	+	+
	Mce7	mce7	-	-	-	-	-	-	-	-	-	-	-	-	-	-	-	-	-	-	-	-	-	-	-	-	-	-	-	-	-	-	-	-	-	-	-	-	-	-	-	-	-	-	-	-	-	-	-
	Mce8	mce8A	-	+	-	-	-	-	-	-	-	+	-	-	-	-	-	-	-	-	-	-	-	-	-	-	-	-	-	-	-	-	-	-	-	-	-	-	-	-	-	-	-	-	-	-	-	-	-
		mce8B	-	+	-	-	-	-	-	-	-	+	-	-	-	-	-	-	-	-	-	-	-	-	-	-	-	-	-	-	-	-	-	-	-	-	-	-	-	-	-	-	-	-	-	-	-	-	-
		mce8C	-	+	-	-	-	-	-	-	-	+	-	-	-	-	-	-	-	-	-	-	-	-	-	-	-	-	-	-	-	-	-	-	-	-	-	-	-	-	-	-	-	-	-	-	-	-	-
		mce8D	-	+	-	-	-	-	-	-	-	+	-	-	-	-	-	-	-	-	-	-	-	-	-	-	-	-	-	-	-	-	-	-	-	-	-	-	-	-	-	-	-	-	-	-	-	-	-
		mce8E	-	+	-	-	-	-	-	-	-	-	-	-	-	-	-	-	-	-	-	-	-	-	-	-	-	-	-	-	-	-	-	-	-	-	-	-	-	-	-	-	-	-	-	-	-	-	-
		mce8F	-	+	-	-	-	-	-	-	-	+	-	-	-	-	-	-	-	-	-	-	-	-	-	-	-	-	-	-	-	-	-	-	-	-	-	-	-	-	-	-	-	-	-	-	-	-	-
	Mce9	mce9F	+	+	+	-	+	+	+	+	+	+	+	+	+	+	+	+	+	+	+	+	+	+	+	+	+	+	+	+	+	+	+	+	+	+	+	+	+	+	+	+	+	+	+	+	+	+	+
Manganese uptake	P(1)-type Mn2+ transporting ATPase	ctpC	-	-	-	+	-	-	-	-	-	-	-	-	-	-	-	-	-	-	-	-	-	-	-	-	-	-	-	-	-	-	-	-	-	-	-	-	-	-	-	-	-	-	-	-	-	-	-
Phagosome arresting	Nucleoside diphosphate kinase	ndk	+	+	+	+	+	+	+	+	+	+	+	+	+	+	+	+	+	+	+	+	+	+	+	+	+	+	+	+	+	+	+	+	+	+	+	+	+	+	+	+	+	+	+	+	+	+	+
	PE family protein	PE_PGRS30	-	-	-	+	-	-	-	-	-	-	-	-	-	-	-	-	-	-	-	-	-	-	-	-	-	-	-	-	-	-	-	-	-	-	-	-	-	-	-	-	-	-	-	-	-	-	-
	Tyrosine phosphatase	ptpA	+	+	+	+	+	+	+	+	+	+	+	+	+	+	+	+	+	+	+	+	+	+	+	+	+	+	+	+	+	+	+	+	+	+	+	+	+	+	+	+	+	+	+	+	+	+	+
Protease	Proteasome-associated proteins	mpa	+	+	+	+	+	+	+	+	+	+	+	+	+	+	+	+	+	+	+	+	+	+	+	+	+	+	+	+	+	+	+	+	+	+	+	+	+	+	+	+	+	+	+	+	+	+	+
		pafA	+	+	+	+	+	+	+	+	+	+	+	+	+	+	+	+	+	+	+	+	+	+	+	+	+	+	+	+	+	+	+	+	+	+	+	+	+	+	+	+	+	+	+	+	+	+	+
	Zn++ metallophrotease	zmp1	+	+	+	+	+	+	+	+	+	+	+	+	+	+	+	+	+	+	+	+	+	+	+	+	+	+	+	+	+	+	+	+	+	+	+	+	+	+	+	+	+	+	+	+	+	+	+
Regulation	(p)ppGpp synthesis and hydrolysis	relA	+	+	+	+	+	+	+	+	+	+	+	+	+	+	+	+	+	+	+	+	+	+	+	+	+	+	+	+	+	+	+	+	+	+	+	+	+	+	+	+	+	+	+	+	+	+	+
Regulation	DevR/S	devR/dosR	+	+	+	+	+	+	+	+	+	+	+	+	+	+	+	+	+	+	+	+	+	+	+	+	+	+	+	+	+	+	+	+	+	+	+	+	+	+	+	+	+	+	+	+	+	+	+
		devS	+	+	+	+	+	+	+	+	+	+	+	+	+	+	+	+	+	+	+	+	+	+	+	+	+	+	+	+	+	+	+	+	+	+	+	+	+	+	+	+	+	+	+	+	+	+	+
	MosR	mosR	-	-	-	+	-	-	-	-	-	-	-	-	-	-	-	-	-	-	-	-	-	-	-	-	-	-	-	-	-	-	-	-	-	-	-	-	-	-	-	-	-	-	-	-	-	-	-
	MprA/B	mprA	+	+	+	+	+	+	+	+	+	+	+	+	+	+	+	+	+	+	+	+	+	+	+	+	+	+	+	+	+	+	+	+	+	+	+	+	+	+	+	+	+	+	+	+	+	+	+
		mprB	+	+	+	+	+	+	+	+	+	+	+	+	+	+	+	+	+	+	+	+	+	+	+	+	+	+	+	+	+	+	+	+	+	+	+	+	+	+	+	+	+	+	+	+	+	+	+
	PhoP/R	phoP	+	+	+	+	+	+	+	+	+	+	+	+	+	+	+	+	+	+	+	+	+	+	+	+	+	+	+	+	+	+	+	+	+	+	+	+	+	+	+	+	+	+	+	+	+	+	+
		phoR	+	+	+	+	+	+	+	+	+	+	+	+	+	+	+	+	+	+	+	+	+	+	+	+	+	+	+	+	+	+	+	+	+	+	+	+	+	+	+	+	+	+	+	+	+	+	+
	PrrA/B	prrA	+	+	+	+	+	+	+	+	+	+	+	+	+	+	+	+	+	+	+	+	+	+	+	+	+	+	+	+	+	+	+	+	+	+	+	+	+	+	+	+	+	+	+	+	+	+	+
	PrrA/B	prrB	+	+	+	+	+	+	+	+	+	+	+	+	+	+	+	+	+	+	+	+	+	+	+	+	+	+	+	+	+	+	+	+	+	+	+	+	+	+	+	+	+	+	+	+	+	+	+
	RegX3	regX3	+	+	+	+	+	+	+	+	+	+	+	+	+	+	+	+	+	+	+	+	+	+	+	+	+	+	+	+	+	+	+	+	+	+	+	+	+	+	+	+	+	+	+	+	+	+	+
	SenX3	senX3	+	+	+	+	+	+	+	+	+	+	+	+	+	+	+	+	+	+	+	+	+	+	+	+	+	+	+	+	+	+	+	+	+	+	+	+	+	+	+	+	+	+	+	+	+	+	+
	Sigma A	sigA/rpoV	+	+	+	+	+	+	+	+	+	+	+	+	+	+	+	+	+	+	+	+	+	+	+	+	+	+	+	+	+	+	+	+	+	+	+	+	+	+	+	+	+	-	+	+	+	+	+
	Sigma D	sigD	+	+	+	+	+	+	+	+	+	+	+	+	+	+	+	+	+	+	+	+	+	+	+	+	+	+	+	+	+	+	+	+	+	+	+	+	+	+	+	+	+	+	+	+	+	+	+
	Sigma E	sigE	+	+	+	+	+	+	+	+	+	+	+	+	+	+	+	+	+	+	+	+	+	+	+	+	+	+	+	+	+	+	+	+	+	+	+	+	+	+	+	+	+	+	+	+	+	+	+
	Sigma F	sigF	+	+	+	+	+	+	+	+	+	-	+	+	-	+	-	+	+	+	+	+	-	+	+	+	-	+	+	-	-	+	+	+	+	+	-	+	+	-	+	+	+	+	+	+	+	+	+
	Sigma H	sigH	+	+	+	+	+	+	+	+	+	+	+	+	+	+	+	+	+	+	+	+	+	+	+	+	-	+	+	+	+	+	+	+	+	+	+	+	+	+	+	+	+	+	+	+	+	+	+
	Sigma L	sigL	+	+	+	+	+	+	+	+	+	+	+	+	+	+	+	+	+	+	+	+	+	+	+	+	+	+	+	+	+	+	+	+	+	+	+	+	+	+	+	+	+	+	+	+	+	+	+
	Sigma M	sigM	+	+	+	+	+	+	+	+	+	+	+	+	+	+	+	+	+	+	+	+	+	+	+	+	+	+	+	+	+	+	+	+	+	+	+	+	+	+	+	+	+	+	+	+	+	+	+
	WhiB3	whiB3	+	+	+	+	+	+	+	+	+	+	+	+	+	+	+	+	+	+	+	+	+	+	+	+	+	+	+	+	+	+	+	+	+	+	+	+	+	+	+	+	+	+	+	+	+	+	+
Secreted proteins	19-kD protein	lpqH	+	+	+	+	+	+	+	+	+	+	+	+	+	+	+	+	+	+	+	+	+	+	+	+	+	+	+	+	+	+	+	+	+	+	+	+	+	+	+	+	+	+	+	+	+	+	+
	Alpha-crystallin	hspX	+	+	+	+	+	+	+	+	+	+	+	+	+	+	+	+	+	+	+	+	+	+	+	+	+	+	+	+	+	+	+	+	+	+	+	+	+	+	+	+	+	+	+	+	+	+	+
	Antigen 85 complex	fbpA	+	+	+	+	+	+	+	+	+	+	+	+	+	+	+	+	+	+	+	+	+	+	+	+	+	+	+	+	+	+	+	+	+	+	+	+	+	+	+	+	+	+	+	+	+	+	+
		fbpB	-	-	-	+	-	-	-	-	-	-	-	-	-	-	-	-	-	-	-	-	-	-	-	-	-	-	-	-	-	-	-	-	-	-	-	-	-	-	-	-	-	-	-	-	-	-	-
		fbpC	+	+	+	+	+	+	+	+	+	+	+	+	+	+	+	+	+	+	+	+	+	+	+	+	+	+	+	+	+	+	+	+	+	+	+	+	+	+	+	+	+	+	+	+	+	+	+
	Enhanced intracellular survival protein	eis	+	+	+	+	+	+	+	+	+	+	+	+	+	+	+	+	+	+	+	+	+	+	+	+	+	+	+	+	+	+	+	+	+	+	+	+	+	+	+	+	+	+	+	+	+	+	+
	Protein kinase G	pknG	+	+	+	+	+	+	+	+	+	+	+	+	+	+	+	+	+	+	+	+	+	+	+	+	+	+	+	+	+	+	+	+	+	+	+	+	+	+	+	+	+	+	+	+	+	+	+
	Accessory secretion factor	secA2	+	+	+	+	+	+	+	+	+	+	+	+	+	+	+	+	+	+	+	+	+	+	+	+	+	+	+	+	+	+	+	+	+	+	+	+	+	+	+	+	+	+	+	+	+	+	+
	ESX-1 (T7SS)	PE35	-	-	-	+	-	-	-	-	-	-	-	-	-	-	-	-	-	-	-	-	-	-	-	-	-	-	-	-	-	-	-	-	-	-	-	-	-	-	-	-	-	-	-	-	-	-	-
		PPE68	-	-	-	+	-	-	-	-	-	-	-	-	-	-	-	-	-	-	-	-	-	-	-	-	-	-	-	-	-	-	-	-	-	-	-	-	-	-	-	-	-	-	-	-	-	-	-
		eccA1	-	-	-	+	-	-	-	-	-	-	-	-	-	-	-	-	-	-	-	-	-	-	-	-	-	-	-	-	-	-	-	-	-	-	-	-	-	-	-	-	-	-	-	-	-	-	-
		eccB1	-	-	-	+	-	-	-	+	-	-	-	-	-	-	-	-	-	-	-	-	-	-	-	-	-	-	-	-	-	-	-	-	-	-	-	-	-	-	-	-	-	-	-	-	-	-	-
		eccCa1	-	-	-	+	-	-	-	+	-	-	-	-	-	-	-	-	-	-	-	-	-	-	-	-	-	-	-	-	-	-	-	-	-	-	-	-	-	-	-	-	-	-	-	-	-	-	-
		eccCb1	-	-	-	+	-	-	-	+	-	-	-	-	-	-	-	-	-	-	-	-	-	-	-	-	-	-	-	-	-	-	-	-	-	-	-	-	-	-	-	-	-	-	-	-	-	-	-
		eccD1	-	-	-	+	-	-	-	+	-	-	-	-	-	-	-	-	-	-	-	-	-	-	-	-	-	-	-	-	-	-	-	-	-	-	-	-	-	-	-	-	-	-	-	-	-	-	-
		eccE1	-	-	-	+	-	-	-	+	-	-	-	-	-	-	-	-	-	-	-	-	-	-	-	-	-	-	-	-	-	-	-	-	-	-	-	-	-	-	-	-	-	-	-	-	-	-	-
		espA	-	-	-	+	-	-	-	-	-	-	-	-	-	-	-	-	-	-	-	-	-	-	-	-	-	-	-	-	-	-	-	-	-	-	-	-	-	-	-	-	-	-	-	-	-	-	-
		espB	-	-	-	+	-	-	-	-	-	-	-	-	-	-	-	-	-	-	-	-	-	-	-	-	-	-	-	-	-	-	-	-	-	-	-	-	-	-	-	-	-	-	-	-	-	-	-
		espC	-	-	-	+	-	-	-	-	-	-	-	-	-	-	-	-	-	-	-	-	-	-	-	-	-	-	-	-	-	-	-	-	-	-	-	-	-	-	-	-	-	-	-	-	-	-	-
		espD	-	-	-	+	-	-	-	-	-	-	-	-	-	-	-	-	-	-	-	-	-	-	-	-	-	-	-	-	-	-	-	-	-	-	-	-	-	-	-	-	-	-	-	-	-	-	-
		espE	-	-	-	+	-	-	-	-	-	-	-	-	-	-	-	-	-	-	-	-	-	-	-	-	-	-	-	-	-	-	-	-	-	-	-	-	-	-	-	-	-	-	-	-	-	-	-
		espF	-	-	-	+	-	-	-	-	-	-	-	-	-	-	-	-	-	-	-	-	-	-	-	-	-	-	-	-	-	-	-	-	-	-	-	-	-	-	-	-	-	-	-	-	-	-	-
		espG1	-	-	-	+	-	-	-	-	-	-	-	-	-	-	-	-	-	-	-	-	-	-	-	-	-	-	-	-	-	-	-	-	-	-	-	-	-	-	-	-	-	-	-	-	-	-	-
		espH	-	-	-	+	-	-	-	-	-	-	-	-	-	-	-	-	-	-	-	-	-	-	-	-	-	-	-	-	-	-	-	-	-	-	-	-	-	-	-	-	-	-	-	-	-	-	-
		espI	-	-	-	+	-	-	-	+	+	-	-	+	+	+	+	+	-	-	+	-	+	-	-	+	+	+	-	+	+	-	+	+	+	+	-	-	+	+	+	+	-	+	+	-	+	-	-
		espJ	-	-	-	+	-	-	-	-	-	-	-	-	-	-	-	-	-	-	-	-	-	-	-	-	-	-	-	-	-	-	-	-	-	-	-	-	-	-	-	-	-	-	-	-	-	-	-
		espK	-	-	-	+	-	-	-	-	-	-	-	-	-	-	-	-	-	-	-	-	-	-	-	-	-	-	-	-	-	-	-	-	-	-	-	-	-	-	-	-	-	-	-	-	-	-	-
		espL	-	-	-	+	-	-	-	-	-	-	-	-	-	-	-	-	-	-	-	-	-	-	-	-	-	-	-	-	-	-	-	-	-	-	-	-	-	-	-	-	-	-	-	-	-	-	-
		espR	+	+	+	+	+	+	+	+	+	+	+	+	+	+	+	+	+	+	+	+	+	+	+	+	+	+	+	+	+	+	+	+	+	+	+	+	+	+	+	+	+	+	+	+	+	+	+
		esxA	-	-	-	+	-	-	-	-	-	-	-	-	-	-	-	-	-	-	-	-	-	-	-	-	-	-	-	-	-	-	-	-	-	-	-	-	-	-	-	-	-	-	-	-	-	-	-
		esxB	-	-	-	+	-	-	-	-	-	-	-	-	-	-	-	-	-	-	-	-	-	-	-	-	-	-	-	-	-	-	-	-	-	-	-	-	-	-	-	-	-	-	-	-	-	-	-
		mycP1	-	-	-	+	-	-	-	+	-	-	-	-	-	-	-	-	-	-	-	-	-	-	-	-	-	-	-	-	-	-	-	-	-	-	-	-	-	-	-	-	-	-	-	-	-	-	-
	ESX-2 (T7SS)	PE36	-	-	-	+	-	-	-	-	-	-	-	-	-	-	-	-	-	-	-	-	-	-	-	-	-	-	-	-	-	-	-	-	-	-	-	-	-	-	-	-	-	-	-	-	-	-	-
		PPE69	-	-	-	+	-	-	-	-	-	-	-	-	-	-	-	-	-	-	-	-	-	-	-	-	-	-	-	-	-	-	-	-	-	-	-	-	-	-	-	-	-	-	-	-	-	-	-
		eccA2	-	-	-	+	-	-	-	-	-	-	-	-	-	-	-	-	-	-	-	-	-	-	-	-	-	-	-	-	-	-	-	-	-	-	-	-	-	-	-	-	-	-	-	-	-	-	-
		eccB2	-	-	-	+	-	-	-	-	-	-	-	-	-	-	-	-	-	-	-	-	-	-	-	-	-	-	-	-	-	-	-	-	-	-	-	-	-	-	-	-	-	-	-	-	-	-	-
		eccC2	-	-	-	+	-	-	-	-	-	-	-	-	-	-	-	-	-	-	-	-	-	-	-	-	-	-	-	-	-	-	-	-	-	-	-	-	-	-	-	-	-	-	-	-	-	-	-
		eccD2	-	-	-	+	-	-	-	-	-	-	-	-	-	-	-	-	-	-	-	-	-	-	-	-	-	-	-	-	-	-	-	-	-	-	-	-	-	-	-	-	-	-	-	-	-	-	-
		eccE2	-	-	-	+	-	-	-	-	-	-	-	-	-	-	-	-	-	-	-	-	-	-	-	-	-	-	-	-	-	-	-	-	-	-	-	-	-	-	-	-	-	-	-	-	-	-	-
		espG2	-	-	-	+	-	-	-	-	-	-	-	-	-	-	-	-	-	-	-	-	-	-	-	-	-	-	-	-	-	-	-	-	-	-	-	-	-	-	-	-	-	-	-	-	-	-	-
		esxC	-	-	-	+	-	-	-	-	-	-	-	-	-	-	-	-	-	-	-	-	-	-	-	-	-	-	-	-	-	-	-	-	-	-	-	-	-	-	-	-	-	-	-	-	-	-	-
		esxD	-	-	-	+	-	-	-	-	-	-	-	-	-	-	-	-	-	-	-	-	-	-	-	-	-	-	-	-	-	-	-	-	-	-	-	-	-	-	-	-	-	-	-	-	-	-	-
		mycP2	-	-	-	+	-	-	-	-	-	-	-	-	-	-	-	-	-	-	-	-	-	-	-	-	-	-	-	-	-	-	-	-	-	-	-	-	-	-	-	-	-	-	-	-	-	-	-
	ESX-3 (T7SS)	PE5	+	+	+	+	+	+	+	+	+	+	+	+	+	+	+	+	+	+	+	+	+	+	+	+	+	+	+	+	+	+	+	+	+	+	+	+	+	+	+	+	+	+	+	+	+	+	+
		PPE4	+	+	+	+	+	+	+	+	+	+	+	+	+	+	+	+	+	+	+	+	+	+	+	+	+	+	+	+	+	+	+	+	+	+	+	+	+	+	+	+	+	+	+	+	+	+	+
		eccA3	+	+	+	+	+	+	+	+	+	+	+	+	+	+	+	+	+	+	+	+	+	+	+	+	+	+	+	+	+	+	+	+	+	+	+	+	+	+	+	+	+	+	+	+	+	+	+
		eccB3	+	+	+	+	+	+	+	+	+	+	+	+	+	+	+	+	+	+	+	+	+	+	+	+	+	+	+	+	+	+	+	+	+	+	+	+	+	+	+	+	+	+	+	+	+	+	+
		eccC3	+	+	+	+	+	+	+	+	+	+	+	+	+	+	+	+	+	+	+	+	+	+	+	+	+	+	+	+	+	+	+	+	+	+	+	+	+	+	+	+	+	+	+	+	+	+	+
		eccD3	+	+	+	+	+	+	+	+	+	+	+	+	+	+	+	+	+	+	+	+	+	+	+	+	+	+	+	+	+	+	+	+	+	+	+	+	+	+	+	+	+	+	+	+	+	+	+
		eccE3	+	+	+	+	+	+	+	+	+	+	+	+	+	+	+	+	+	+	+	+	+	+	+	+	+	+	+	+	+	+	+	+	+	+	+	+	+	+	+	+	+	+	+	+	+	+	+
		espG3	+	+	+	+	+	+	+	+	+	+	+	+	+	+	+	+	+	+	+	+	+	+	+	+	+	+	+	+	+	+	+	+	+	+	+	+	+	+	+	+	+	+	+	+	+	+	+
		esxG	+	+	+	+	+	+	+	-	+	+	+	+	+	+	+	+	+	+	+	+	+	+	+	-	+	+	+	+	+	+	-	+	+	+	+	+	+	+	+	+	+	+	+	+	+	+	+
		esxH	+	+	+	+	+	+	-	-	-	+	+	+	-	+	+	+	+	+	+	+	-	-	-	-	+	+	+	+	+	+	-	+	+	+	-	+	+	+	+	+	+	+	-	+	+	+	+
		mycP3	+	+	+	+	+	+	+	+	+	+	+	+	+	+	+	+	+	+	+	+	+	+	+	+	+	+	+	+	+	+	+	+	+	+	+	+	+	+	+	+	+	+	+	+	+	+	+
	ESX-4 (T7SS)	eccB4	+	+	+	+	+	+	+	+	+	+	+	+	+	+	+	+	+	+	+	+	+	+	+	+	+	+	+	+	+	+	+	+	+	+	+	+	+	+	+	+	+	+	+	+	+	+	+
		eccC4	+	+	+	+	+	+	+	+	+	+	+	+	+	+	+	+	+	+	+	+	+	+	+	+	+	+	+	+	+	+	+	+	+	+	+	+	+	+	+	+	+	+	+	+	+	+	+
		eccD4	+	+	+	+	+	+	+	+	+	+	+	+	+	+	+	+	+	+	+	+	+	+	+	+	+	+	+	+	+	+	+	+	+	+	+	+	+	+	+	+	+	+	+	+	+	+	+
		esxT	-	-	-	+	-	-	-	-	-	-	-	-	-	-	-	-	-	-	-	-	-	-	-	-	-	-	-	-	-	-	-	-	-	-	-	-	-	-	-	-	-	-	-	-	-	-	-
		esxU	-	-	-	+	-	-	-	-	-	-	-	-	-	-	-	-	-	-	-	-	-	-	-	-	-	-	-	-	-	-	-	-	-	-	-	-	-	-	-	-	-	-	-	-	-	-	-
		mycP4	+	+	+	+	+	+	+	+	+	+	+	+	+	+	+	+	+	+	+	+	+	+	+	+	+	+	+	+	+	+	+	+	+	+	+	+	+	+	+	+	+	+	+	+	+	+	+
	ESX-5 (T7SS)	PE18	-	-	-	+	-	-	-	-	-	-	-	-	-	-	-	-	-	-	-	-	-	-	-	-	-	-	-	-	-	-	-	-	-	-	-	-	-	-	-	-	-	-	-	-	-	-	-
		PE19	-	-	-	+	-	-	-	-	-	-	-	-	-	-	-	-	-	-	-	-	-	-	-	-	-	-	-	-	-	-	-	-	-	-	-	-	-	-	-	-	-	-	-	-	-	-	-
		PPE25	-	-	-	+	-	-	-	-	-	-	-	-	-	-	-	-	-	-	-	-	-	-	-	-	-	-	-	-	-	-	-	-	-	-	-	-	-	-	-	-	-	-	-	-	-	-	-
		PPE26	-	-	-	+	-	-	-	-	-	-	-	-	-	-	-	-	-	-	-	-	-	-	-	-	-	-	-	-	-	-	-	-	-	-	-	-	-	-	-	-	-	-	-	-	-	-	-
		PPE27	-	-	-	+	-	-	-	-	-	-	-	-	-	-	-	-	-	-	-	-	-	-	-	-	-	-	-	-	-	-	-	-	-	-	-	-	-	-	-	-	-	-	-	-	-	-	-
		PPE41	-	-	-	+	-	-	-	-	-	-	-	-	-	-	-	-	-	-	-	-	-	-	-	-	-	-	-	-	-	-	-	-	-	-	-	-	-	-	-	-	-	-	-	-	-	-	-
		cyp143	-	-	-	+	-	-	-	-	-	-	-	-	-	-	-	-	-	-	-	-	-	-	-	-	-	-	-	-	-	-	-	-	-	-	-	-	-	-	-	-	-	-	-	-	-	-	-
		eccA5	-	-	-	+	-	-	-	+	-	-	-	-	-	-	-	-	-	-	-	-	-	-	-	-	-	-	-	-	-	-	-	-	-	-	-	-	-	-	-	-	-	-	-	-	-	-	-
		eccB5	-	-	-	+	-	-	-	-	-	-	-	-	-	-	-	-	-	-	-	-	-	-	-	-	-	-	-	-	-	-	-	-	-	-	-	-	-	-	-	-	-	-	-	-	-	-	-
		eccCa5	-	-	-	+	-	-	-	-	-	-	-	-	-	-	-	-	-	-	-	-	-	-	-	-	-	-	-	-	-	-	-	-	-	-	-	-	-	-	-	-	-	-	-	-	-	-	-
		eccCb5	-	-	-	-	-	-	-	-	-	-	-	-	-	-	-	-	+	-	-	-	-	-	-	-	-	-	-	-	-	+	-	-	-	-	-	-	-	-	-	-	-	-	-	-	-	-	-
		eccD5	-	-	-	+	-	-	-	-	-	-	-	-	-	-	-	-	-	-	-	-	-	-	-	-	-	-	-	-	-	-	-	-	-	-	-	-	-	-	-	-	-	-	-	-	-	-	-
		eccE5	+	+	+	+	+	+	+	+	+	+	+	+	+	+	+	+	+	+	+	+	+	+	+	+	+	+	+	+	+	+	+	+	+	+	+	+	+	+	+	+	+	+	+	+	+	+	+
		esxM	-	-	-	+	-	-	-	-	-	-	-	-	-	-	-	-	-	-	-	-	-	-	-	-	-	-	-	-	-	-	-	-	-	-	-	-	-	-	-	-	-	-	-	-	-	-	-
		esxN	-	-	-	+	-	-	-	-	-	-	-	-	-	-	-	-	-	-	-	-	-	-	-	-	-	-	-	-	-	-	-	-	-	-	-	-	-	-	-	-	-	-	-	-	-	-	-
		mycP5	-	-	-	+	-	-	-	-	-	-	-	-	-	-	-	-	-	-	-	-	-	-	-	-	-	-	-	-	-	+	-	-	-	-	-	-	-	-	-	-	-	-	-	-	-	-	-
	AhpC	ahpC	+	+	+	+	+	+	+	+	+	+	+	+	+	+	+	+	+	+	+	+	+	+	+	+	+	+	+	+	+	+	+	+	+	+	+	+	+	+	+	+	+	+	+	+	+	+	+
	Catalase-peroxidase	katG	+	+	+	+	+	+	+	+	+	+	+	+	+	+	+	+	+	+	+	+	+	+	+	+	+	+	+	+	+	+	+	+	+	+	+	+	+	+	+	+	+	+	+	+	+	+	+
	Cu	sodC	+	+	+	+	+	+	+	+	+	+	+	+	+	+	+	+	+	+	+	+	+	+	+	+	+	+	+	+	+	+	+	+	+	+	+	+	+	+	+	+	+	+	+	+	+	+	+
	Iron-cofactored SOD	sodA	+	+	+	+	+	+	+	+	+	+	+	+	+	+	+	+	+	+	+	+	+	+	+	+	+	+	+	+	+	+	+	+	+	+	+	+	+	+	+	+	+	+	+	+	+	+	+
	Pore-forming protein	ompA	-	-	-	+	-	-	-	-	-	-	-	-	-	-	-	-	-	-	-	-	-	-	-	-	-	-	-	-	-	-	-	-	-	-	-	-	-	-	-	-	-	-	-	-	-	-	-
Antimicrobial activity	Phenazines biosynthesis(Pseudomonas)	phzC2	+	+	+	-	+	+	+	+	+	+	+	+	+	+	+	+	+	+	+	+	+	+	+	+	+	+	+	+	+	+	+	+	+	+	+	+	+	+	+	+	+	+	+	+	+	+	+
		phzD2	+	+	+	-	+	+	+	+	+	+	+	+	+	+	+	+	+	+	+	+	+	+	+	+	+	+	+	+	+	+	+	+	+	+	+	+	+	+	+	+	+	+	+	+	+	+	+
		phzE2	+	+	+	-	+	+	+	+	+	+	+	+	+	+	+	+	+	+	+	+	+	+	+	+	+	+	+	+	+	+	+	+	+	+	+	+	+	+	+	+	+	+	+	+	+	+	+
Iron acquisition	Bacillibactin(Bacillus)	bacA	+	+	+	-	+	+	+	+	+	+	+	+	+	+	+	+	+	+	+	+	+	+	+	+	+	+	+	+	+	+	+	+	+	+	+	+	+	+	+	+	+	+	+	+	+	+	+
[truncated: 70 more columns]

## Sheet: Supplementary Table S7
Strain number	subspecies	Amikacin(AK)		Clarithromycin (CLR)(3D)		Clarithromycin (CLR)(14D)		Imipenem(IPM)		Linezolid(LZD)		Cefoxitin(FOX)		Tobramycin(TOB)		Doxycycline(DOX)		Moxifoxacin(MFX)		Amoxicillin/clavulanic acid(AMC)		Ciprofoxacin(CIP)		Tigecycline(TGC)		Trimethoprim/sulfamethoxazole(TMP-SMX)
HYEY-JH158	Mma	8	S	≦1	S	≦1	S	32	R	32	R	32	I	16	R	>16	R	8	R	>64/32	R	>4	R	0.5	S	>8/152	R
HYEY-JH267	Mab	8	S	≦1	S	>64	R	32	R	32	R	128	R	>16	R	>16	R	>8	R	>64/32	R	>4	R	1	S	>8/152	R
HYEY-JH290	Mab	8	S	>64	R	>64	R	>64	R	≦1	S	>128	R	8	R	8	R	8	R	64/32	R	>4	R	0.5	S	4/76	R
HYEY-JH315	Mab	8	S	2	S	2	S	64	R	32	R	32	I	8	R	>16	R	8	R	>64/32	R	>4	R	0.5	S	>8/152	R
HYEY-JH443	Mma	4	S	≦1	S	≦1	S	32	R	8	S	32	I	16	R	>16	R	4	R	>64/32	R	>4	R	0.5	S	8/152	R
HYEY-JH582	Mma	16	S	>64	R	>64	R	64	R	8	S	64	I	>16	R	>16	R	>8	R	>64/32	R	>4	R	0.5	S	>8/152	R
HYEY-JH583	Mma	8	S	≦1	S	≦1	S	64	R	16	I	64	I	16	R	>16	R	>8	R	>64/32	R	4	R	0.5	S	8/152	R
HYEY-JH604	Mab	4	S	≦1	S	8	R	32	R	32	R	64	I	16	R	>16	R	>8	R	>64/32	R	>4	R	1	S	8/152	R
HYEY-JH628	Mab	4	S	≦1	S	64	R	16	I	32	R	32	I	8	R	>16	R	8	R	>64/32	R	4	R	≦0.25	S	4/76	R
HYEY-JH643	Mma	≦2	S	≦1	S	≦1	S	16	I	16	I	16	S	8	R	>16	R	8	R	>64/32	R	4	R	≦0.25	S	>8/152	R
HYEY-JH652	Mma	4	S	≦1	S	≦1	S	64	R	8	S	32	I	16	R	>16	R	8	R	>64/32	R	>4	R	0.5	S	>8/152	R
HYEY-JH664	Mma	4	S	≦1	S	≦1	S	16	I	16	I	32	I	16	R	>16	R	8	R	>64/32	R	>4	R	≦0.25	S	>8/152	R
HYEY-JH744	Mma	8	S	≦1	S	≦1	S	>64	R	16	I	>128	R	16	R	>16	R	>8	R	>64/32	R	>4	R	≦0.25	S	>8/152	R
HYEY-JH832	Mab	8	S	2	S	>64	R	32	R	32	R	32	I	16	R	>16	R	>8	R	>64/32	R	>4	R	0.5	S	>8/152	R
HYEY-JH833	Mbo	8	S	≦1	S	>64	R	64	R	16	I	32	I	16	R	>16	R	>8	R	>64/32	R	>4	R	0.5	S	>8/152	R
HYEY-JH861	Mma	8	S	≦1	S	≦1	S	64	R	16	I	64	I	16	R	>16	R	>8	R	>64/32	R	>4	R	0.5	S	>8/152	R
HYEY-JH946	Mab	8	S	≦1	S	>64	R	32	R	16	I	16	S	8	R	>16	R	8	R	>64/32	R	>4	R	≦0.25	S	>8/152	R
HYEY-JH1017	Mab	8	S	≦1	S	64	R	64	R	16	I	32	I	16	R	>16	R	>8	R	>64/32	R	>4	R	0.5	S	>8/152	R
HYEY-JH1164	Mab	16	S	≦1	S	64	R	64	R	16	I	32	I	16	R	>16	R	8	R	>64/32	R	>4	R	0.5	S	>8/152	R
HYEY-JH1192	Mab	4	S	≦1	S	>64	R	32	R	32	R	64	I	2	S	>16	R	>8	R	>64/32	R	>4	R	0.5	S	4/76	R
HYEY-JH1201	Mma	4	S	≦1	S	≦1	S	>64	R	16	I	32	I	16	R	>16	R	>8	R	>64/32	R	>4	R	1	S	4/76	R
HYEY-JH1212	Mab	4	S	≦1	S	32	R	32	R	8	S	32	I	8	R	>16	R	>8	R	>64/32	R	>4	R	≦0.25	S	>8/152	R
HYEY-JH1243	Mma	4	S	≦1	S	≦1	S	64	R	8	S	32	I	16	R	>16	R	>8	R	>64/32	R	>4	R	0.5	S	4/76	R
HYEY-JH1270	Mma	8	S	≦1	S	≦1	S	32	R	16	I	64	I	>16	R	>16	R	8	R	>64/32	R	>4	R	0.5	S	>8/152	R
HYEY-JH1276	Mma	16	S	≦1	S	≦1	S	32	R	16	I	32	I	>16	R	8	R	8	R	>64/32	R	>4	R	0.5	S	>8/152	R
HYEY-JH1306	Mab	8	S	≦1	S	64	R	>64	R	32	R	32	I	16	R	>16	R	>8	R	>64/32	R	>4	R	1	S	>8/152	R
HYEY-JH1347	Mab	8	S	4	I	16	R	64	R	32	R	32	I	16	R	>16	R	>8	R	>64/32	R	>4	R	0.5	S	>8/152	R
HYEY-JH1380	Mma	4	S	≦1	S	≦1	S	64	R	16	I	128	R	16	R	>16	R	8	R	>64/32	R	4	R	0.5	S	>8/152	R
HYEY-JH1387	Mab	4	S	≦1	S	64	R	16	I	16	I	32	I	8	R	>16	R	8	R	>64/32	R	>4	R	0.5	S	>8/152	R
HYEY-JH1388	Mma	4	S	≦1	S	≦1	S	64	R	8	S	32	I	16	R	8	R	8	R	>64/32	R	>4	R	≦0.25	S	>8/152	R
HYEY-JH1396	Mab	8	S	≦1	S	32	R	64	R	32	R	64	I	16	R	>16	R	>8	R	>64/32	R	>4	R	0.5	S	>8/152	R
HYEY-JH1428	Mma	4	S	≦1	S	≦1	S	32	R	16	I	32	I	>16	R	>16	R	8	R	>64/32	R	>4	R	≦0.25	S	>8/152	R
HYEY-JH1430	Mab	8	S	≦1	S	32	R	64	R	32	R	32	I	8	R	16	R	>8	R	>64/32	R	>4	R	0.5	S	>8/152	R
HYEY-JH1441	Mab	16	S	2	S	>64	R	32	R	16	I	64	I	>16	R	>16	R	>8	R	>64/32	R	>4	R	0.5	S	>8/152	R
HYEY-JH1471	Mab	8	S	≦1	S	≦1	S	32	R	16	I	64	I	16	R	>16	R	8	R	>64/32	R	4	R	≦0.25	S	>8/152	R
HYEY-JH1474	Mab	4	S	4	I	>64	R	16	I	16	I	64	I	8	R	>16	R	>8	R	>64/32	R	>4	R	≦0.25	S	>8/152	R
HYEY-JH1478	Mab	8	S	≦1	S	>64	R	32	R	16	I	64	I	16	R	>16	R	8	R	>64/32	R	4	R	≦0.25	S	8/152	R
HYEY-JH1482	Mab	8	S	32	R	32	R	32	R	16	I	>128	R	>16	R	16	R	8	R	>64/32	R	>4	R	0.5	S	1/19	S
HYEY-JH1560	Mma	4	S	≦1	S	>64	R	4	S	16	I	16	S	8	R	>16	R	8	R	>64/32	R	>4	R	≦0.25	S	>8/152	R
HYEY-JH1563	Mab	≦2	S	≦1	S	>64	R	16	I	4	S	16	S	8	R	>16	R	8	R	>64/32	R	>4	R	≦0.25	S	4/76	R
HYEY-JH1564	Mab	8	S	≦1	S	>64	R	8	I	8	S	16	S	8	R	8	R	4	R	>64/32	R	4	R	0.5	S	8/152	R
HYEY-JH1592	Mab	4	S	≦1	S	≦1	S	32	R	8	S	32	I	4	I	16	R	4	R	>64/32	R	>4	R	≦0.25	S	>8/152	R
HYEY-JH1624	Mab	4	S	≦1	S	>64	R	32	R	16	I	16	S	2	S	>16	R	4	R	>64/32	R	4	R	0.5	S	4/76	R
HYEY-JH1627	Mab	8	S	≦1	S	>64	R	32	R	16	I	32	I	16	R	>16	R	>8	R	>64/32	R	>4	R	1	S	>8/152	R
HYEY-JH1710	Mab	≦2	S	≦1	S	>64	R	32	R	8	S	16	S	4	I	8	R	4	R	>64/32	R	4	R	0.5	S	4/76	R
HYEY-JH1737	Mma	8	S	≦1	S	≦1	S	16	I	16	I	32	I	16	R	16	R	>8	R	>64/32	R	>4	R	0.5	S	>8/152	R
HYEY-JH1738	Mma	4	S	≦1	S	≦1	S	16	I	4	S	32	I	4	I	16	R	8	R	>64/32	R	4	R	0.5	S	>8/152	R
HYEY-JH1774	Mab	16	S	8	R	>64	R	32	R	16	I	16	S	>16	R	>16	R	2	I	>64/32	R	>4	R	0.5	S	>8/152	R
HYEY-JH1835	Mab	8	S	2	S	>64	R	32	R	32	R	32	I	>16	R	>16	R	>8	R	>64/32	R	>4	R	0.5	S	>8/152	R
HYEY-JH1889	Mab	8	S	>64	R	>64	R	>64	R	16	I	64	I	8	R	>16	R	>8	R	>64/32	R	>4	R	1	S	>8/152	R
HYEY-JH1922	Mab	4	S	≦1	S	>64	R	8	I	8	S	16	S	2	S	8	R	4	R	>64/32	R	2	I	0.5	S	>8/152	R
HYEY-JH1959	Mab	4	S	≦1	S	>64	R	64	R	8	S	16	S	4	I	>16	R	4	R	>64/32	R	2	I	≦0.25	S	8/152	R
HYEY-JH2148	Mab	8	S	≦1	S	64	R	32	R	16	I	32	I	8	R	>16	R	8	R	>64/32	R	>4	R	≦0.25	S	8/152	R
HYEY-JH2208	Mma	8	S	≦1	S	≦1	S	32	R	32	R	32	I	16	R	>16	R	8	R	>64/32	R	>4	R	0.5	S	>8/152	R
HYEY-JH2237	Mma	4	S	≦1	S	≦1	S	16	I	4	S	32	I	16	R	16	R	4	R	>64/32	R	>4	R	≦0.25	S	>8/152	R
HYEY-JH2238	Mab	4	S	≦1	S	64	R	16	I	8	S	16	S	4	I	>16	R	4	R	>64/32	R	4	R	≦0.25	S	4/76	R
HYEY-JH2242	Mab	4	S	≦1	S	≦1	S	16	I	16	I	32	I	8	R	>16	R	8	R	>64/32	R	>4	R	0.5	S	8/152	R
HYEY-JH2298	Mma	8	S	≦1	S	≦1	S	32	R	4	S	32	I	16	R	>16	R	>8	R	>64/32	R	>4	R	0.5	S	>8/152	R
HYEY-JH2357	Mma	≦2	S	≦1	S	≦1	S	8	I	16	I	32	I	4	I	>16	R	4	R	>64/32	R	2	I	0.5	S	8/152	R
HYEY-JH2358	Mma	8	S	≦1	S	≦1	S	>64	R	8	S	32	I	>16	R	>16	R	>8	R	>64/32	R	4	R	0.5	S	>8/152	R
HYEY-JH2410	Mab	8	S	≦1	S	>64	R	32	R	16	I	16	S	8	R	>16	R	4	R	>64/32	R	2	I	0.5	S	>8/152	R
HYEY-JH2412	Mma	8	S	2	S	2	S	32	R	4	S	16	S	16	R	>16	R	4	R	>64/32	R	>4	R	≦0.25	S	>8/152	R
HYEY-JH2414	Mab	≦2	S	≦1	S	>64	R	32	R	16	I	16	S	8	R	16	R	8	R	>64/32	R	>4	R	0.5	S	>8/152	R
HYEY-JH2497	Mma	≦2	S	≦1	S	≦1	S	16	I	8	S	16	S	16	R	16	R	8	R	>64/32	R	4	R	≦0.25	S	8/152	R
HYEY-JH2525	Mab	8	S	≦1	S	64	R	32	R	16	I	32	I	16	R	>16	R	>8	R	>64/32	R	>4	R	0.5	S	8/152	R
HYEY-JH2583	Mab	8	S	≦1	S	64	R	16	I	32	R	32	I	4	I	16	R	8	R	>64/32	R	>4	R	0.5	S	>8/152	R
HYEY-JH2634	Mma	8	S	≦1	S	≦1	S	32	R	16	I	32	I	>16	R	>16	R	>8	R	>64/32	R	>4	R	1	S	>8/152	R
HYEY-JH2635	Mma	4	S	≦1	S	≦1	S	64	R	16	I	64	I	16	R	>16	R	8	R	>64/32	R	>4	R	1	S	>8/152	R
HYEY-JH2638	Mma	8	S	≦1	S	≦1	S	32	R	16	I	32	I	16	R	>16	R	>8	R	>64/32	R	>4	R	≦0.25	S	>8/152	R
HYEY-JH2742	Mab	8	S	≦1	S	16	R	64	R	16	I	64	I	8	R	>16	R	8	R	>64/32	R	>4	R	0.5	S	8/152	R
HYEY-JH2746	Mab	4	S	≦1	S	≦1	S	32	R	4	S	64	I	8	R	>16	R	8	R	>64/32	R	>4	R	0.5	S	4/76	R
HYEY-JH2778	Mab	4	S	≦1	S	≦1	S	32	R	16	I	16	S	2	S	>16	R	>8	R	>64/32	R	>4	R	0.5	S	8/152	R
HYEY-JH2858	Mab	≦2	S	≦1	S	≦1	S	32	R	16	I	64	I	2	S	>16	R	4	R	>64/32	R	2	I	0.5	S	8/152	R
HYEY-JH2859	Mma	4	S	≦1	S	≦1	S	32	R	8	S	32	I	8	R	16	R	8	R	>64/32	R	>4	R	≦0.25	S	8/152	R
HYEY-JH2910	Mma	4	S	≦1	S	≦1	S	>64	R	4	S	64	I	16	R	>16	R	>8	R	>64/32	R	>4	R	0.5	S	4/76	R
HYEY-JH3109	Mab	64	R	≦1	S	>64	R	32	R	8	S	32	I	>16	R	>16	R	4	R	>64/32	R	>4	R	0.5	S	8/152	R
HYEY-JH3110	Mab	≦2	S	≦1	S	>64	R	32	R	32	R	64	I	>16	R	>16	R	4	R	>64/32	R	>4	R	≦0.25	S	>8/152	R
HYEY-JH3254	Mab	16	S	8	R	>64	R	32	R	16	I	32	I	>16	R	>16	R	>8	R	>64/32	R	>4	R	≦0.25	S	>8/152	R
HYEY-JH3416	Mab	16	S	32	R	>64	R	64	R	>32	R	128	R	16	R	>16	R	>8	R	>64/32	R	4	R	1	S	>8/152	R
HYEY-JH3417	Mma	16	S	≦1	S	≦1	S	64	R	16	I	32	I	16	R	>16	R	>8	R	>64/32	R	>4	R	≦0.25	S	>8/152	R
HYEY-JH3444	Mab	16	S	≦1	S	>64	R	16	I	8	S	32	I	16	R	>16	R	4	R	>64/32	R	2	I	≦0.25	S	>8/152	R
HYEY-JH3447	Mab	8	S	≦1	S	>64	R	32	R	32	R	16	S	8	R	>16	R	8	R	>64/32	R	>4	R	≦0.25	S	>8/152	R
HYEY-JH3448	Mab	32	I	2	S	>64	R	32	R	>32	R	32	I	>16	R	4	I	>8	R	>64/32	R	>4	R	0.5	S	>8/152	R
HYEY-JH3586	Mab	8	S	16	R	>64	R	≦2	S	32	R	32	I	>16	R	>16	R	>8	R	>64/32	R	>4	R	≦0.25	S	>8/152	R
HYEY-JH3645	Mma	16	S	≦1	S	≦1	S	16	I	32	R	64	I	>16	R	>16	R	>8	R	>64/32	R	>4	R	≦0.25	S	>8/152	R
HYEY-JH3646	Mab	8	S	≦1	S	>64	R	32	R	32	R	64	I	4	I	>16	R	>8	R	>64/32	R	>4	R	0.5	S	>8/152	R
HYEY-JH3674	Mab	32	I	≦1	S	4	I	16	I	8	S	32	I	>16	R	>16	R	>8	R	>64/32	R	>4	R	≦0.25	S	>8/152	R
HYEY-JH3731	Mab	8	S	≦1	S	>64	R	32	R	32	R	32	I	16	R	>16	R	>8	R	>64/32	R	>4	R	≦0.25	S	>8/152	R
HYEY-JH3732	Mab	8	S	≦1	S	>64	R	8	I	16	I	32	I	8	R	>16	R	8	R	>64/32	R	>4	R	≦0.25	S	>8/152	R
HYEY-JH3733	Mab	16	S	≦1	S	>64	R	32	R	>32	R	64	I	8	R	>16	R	4	R	>64/32	R	>4	R	≦0.25	S	>8/152	R
HYEY-JH3784	Mab	16	S	≦1	S	≦1	S	16	I	32	R	32	I	16	R	>16	R	>8	R	>64/32	R	>4	R	≦0.25	S	8/152	R
HYEY-JH3877	Mab	16	S	≦1	S	>64	R	16	I	32	R	32	I	16	R	>16	R	>8	R	>64/32	R	>4	R	≦0.25	S	>8/152	R
HYEY-JH3932	Mab	16	S	≦1	S	>64	R	16	I	16	I	32	I	16	R	>16	R	>8	R	>64/32	R	>4	R	≦0.25	S	>8/152	R
HYEY-JH4023	Mab	4	S	≦1	S	32	R	16	I	4	S	32	I	8	R	>16	R	8	R	>64/32	R	>4	R	≦0.25	S	4/76	R
HYEY-JH4149	Mma	32	I	≦1	S	≦1	S	8	I	≦1	S	8	S	>16	R	16	R	4	R	>64/32	R	>4	R	≦0.25	S	4/76	R
HYEY-JH4179	Mab	8	S	4	I	>64	R	8	I	8	S	16	S	4	I	>16	R	4	R	>64/32	R	>4	R	≦0.25	S	>8/152	R
HYEY-JH4237	Mma	8	S	≦1	S	≦1	S	16	I	16	I	16	S	8	R	>16	R	>8	R	>64/32	R	>4	R	≦0.25	S	>8/152	R
HYEY-JH4238	Mab	16	S	4	I	>64	R	16	I	32	R	32	I	8	R	>16	R	>8	R	>64/32	R	>4	R	0.5	S	>8/152	R
HYEY-JH4239	Mab	8	S	8	R	>64	R	16	I	32	R	16	S	8	R	>16	R	8	R	>64/32	R	>4	R	0.5	S	>8/152	R
HYEY-JH4244	Mma	8	S	≦1	S	≦1	S	32	R	32	R	64	I	16	R	>16	R	8	R	>64/32	R	>4	R	0.5	S	>8/152	R
HYEY-JH4246	Mab	8	S	≦1	S	>64	R	16	I	>32	R	32	I	>16	R	>16	R	>8	R	>64/32	R	>4	R	0.5	S	>8/152	R
HYEY-JH4309	Mab	4	S	2	S	>64	R	>64	R	>32	R	16	S	16	R	>16	R	>8	R	>64/32	R	>4	R	0.5	S	>8/152	R
HYEY-JH4447	Mab	16	S	4	I	>64	R	16	I	32	R	32	I	8	R	>16	R	>8	R	>64/32	R	>4	R	0.5	S	>8/152	R
HYEY-JH4449	Mab	8	S	≦1	S	>64	R	>64	R	16	I	64	I	8	R	>16	R	>8	R	>64/32	R	>4	R	0.5	S	>8/152	R
HYEY-JH4450	Mab	16	S	≦1	S	>64	R	32	R	16	I	64	I	>16	R	>16	R	>8	R	>64/32	R	>4	R	1	S	>8/152	R
HYEY-JH4637	Mma	16	S	≦1	S	2	S	64	R	16	I	128	R	16	R	>16	R	>8	R	>64/32	R	>4	R	0.5	S	>8/152	R
HYEY-JH4638	Mab	8	S	2	S	>64	R	32	R	16	I	32	I	16	R	>16	R	>8	R	>64/32	R	>4	R	0.5	S	>8/152	R
HYEY-JH4700	Mab	8	S	≦1	S	>64	R	32	R	16	I	16	S	16	R	>16	R	>8	R	>64/32	R	>4	R	1	S	>8/152	R
HYEY-JH4847	Mab	16	S	≦1	S	>64	R	>64	R	32	R	64	I	16	R	>16	R	>8	R	>64/32	R	>4	R	0.5	S	>8/152	R
HYEY-JH4901	Mab	16	S	≦1	S	≦1	S	16	I	16	I	32	I	16	R	>16	R	>8	R	>64/32	R	>4	R	0.5	S	>8/152	R
HYEY-JH4988	Mma	8	S	≦1	S	4	I	16	I	16	I	32	I	>16	R	>16	R	>8	R	>64/32	R	>4	R	≦0.25	S	>8/152	R
HYEY-JH5023	Mab	4	S	≦1	S	>64	R	32	R	32	R	64	I	8	R	>16	R	>8	R	>64/32	R	>4	R	1	S	>8/152	R
HYEY-JH5027	Mab	4	S	≦1	S	>64	R	32	R	16	I	64	I	>16	R	>16	R	>8	R	>64/32	R	>4	R	≦0.25	S	>8/152	R

## Sheet: Supplementary Table S8
Filename	Date (UTC)	RGI Criteria	# Perfect Hits	# Strict Hits	# Loose Hits	RGI Criteria	ARO Term	SNP	Detection Criteria	AMR Gene Family	Drug Class	Resistance Mechanism	% Identity of Matching Region	% Length of Reference Sequence	AST Source
HYEY-JH158	2025-12-08 00:40:02	Perfect, Strict, complete genes only	0	5	0	Strict	vanY gene in vanB cluster		protein homolog model	vanY, glycopeptide resistance gene cluster	glycopeptide antibiotic	antibiotic target alteration	31.5	73.88
HYEY-JH158	2025-12-08 00:40:02	Perfect, Strict, complete genes only	0	5	0	Strict	RbpA		protein homolog model	RbpA bacterial RNA polymerase-binding protein	rifamycin antibiotic	antibiotic target protection	87.39	97.37
HYEY-JH158	2025-12-08 00:40:02	Perfect, Strict, complete genes only	0	5	0	Strict	qacJ		protein homolog model	small multidrug resistance (SMR) antibiotic efflux pump	disinfecting agents and antiseptics	antibiotic efflux	41.18	97.2
HYEY-JH158	2025-12-08 00:40:02	Perfect, Strict, complete genes only	0	5	0	Strict	MAB		protein homolog model	class A Mycobacterium abscessus beta-lactamase	cephalosporin, penicillin beta-lactam	antibiotic inactivation	96.32	94.12
HYEY-JH158	2025-12-08 00:40:02	Perfect, Strict, complete genes only	0	5	0	Strict	Mycobacteroides chelonae 16S rRNA mutation conferring resistance to kanamycin A	a1408g	rRNA gene variant model	16s rRNA with mutation conferring resistance to aminoglycoside antibiotics	aminoglycoside antibiotic	antibiotic target alteration	99.72	99.93	Curated-R
HYEY-JH158	2025-12-08 00:40:02	Perfect, Strict, complete genes only	0	5	0	Strict	Mycobacteroides abscessus 23S rRNA with mutation conferring resistance to clarithromycin	a2059g	rRNA gene variant model	23S rRNA with mutation conferring resistance to macrolide antibiotics	macrolide antibiotic	antibiotic target alteration	99.9	99.97	Curated-R
HYEY-JH267	2025-12-09 01:32:20	Perfect, Strict, complete genes only	0	4	0	Strict	MAB		protein homolog model	class A Mycobacterium abscessus beta-lactamase	cephalosporin, penicillin beta-lactam	antibiotic inactivation	96.19	100
HYEY-JH267	2025-12-09 01:32:20	Perfect, Strict, complete genes only	0	4	0	Strict	vanY gene in vanB cluster		protein homolog model	vanY, glycopeptide resistance gene cluster	glycopeptide antibiotic	antibiotic target alteration	27.12	73.88
HYEY-JH267	2025-12-09 01:32:20	Perfect, Strict, complete genes only	0	4	0	Strict	RbpA		protein homolog model	RbpA bacterial RNA polymerase-binding protein	rifamycin antibiotic	antibiotic target protection	87.39	97.37
HYEY-JH267	2025-12-09 01:32:20	Perfect, Strict, complete genes only	0	4	0	Strict	Mycobacteroides chelonae 16S rRNA mutation conferring resistance to kanamycin A	a1408g	rRNA gene variant model	16s rRNA with mutation conferring resistance to aminoglycoside antibiotics	aminoglycoside antibiotic	antibiotic target alteration	99.72	99.93	Curated-R
HYEY-JH267	2025-12-09 01:32:20	Perfect, Strict, complete genes only	0	4	0	Strict	Mycobacteroides abscessus 23S rRNA with mutation conferring resistance to clarithromycin	a2059g	rRNA gene variant model	23S rRNA with mutation conferring resistance to macrolide antibiotics	macrolide antibiotic	antibiotic target alteration	99.97	99.97	Curated-R
HYEY-JH290	2025-12-08 00:43:54	Perfect, Strict, complete genes only	0	4	0	Strict	vanY gene in vanB cluster		protein homolog model	vanY, glycopeptide resistance gene cluster	glycopeptide antibiotic	antibiotic target alteration	27.12	73.88
HYEY-JH290	2025-12-08 00:43:54	Perfect, Strict, complete genes only	0	4	0	Strict	MAB		protein homolog model	class A Mycobacterium abscessus beta-lactamase	cephalosporin, penicillin beta-lactam	antibiotic inactivation	98.62	100
HYEY-JH290	2025-12-08 00:43:54	Perfect, Strict, complete genes only	0	4	0	Strict	RbpA		protein homolog model	RbpA bacterial RNA polymerase-binding protein	rifamycin antibiotic	antibiotic target protection	87.39	97.37
HYEY-JH290	2025-12-08 00:43:54	Perfect, Strict, complete genes only	0	4	0	Strict	Mycobacteroides chelonae 16S rRNA mutation conferring resistance to kanamycin A	a1408g	rRNA gene variant model	16s rRNA with mutation conferring resistance to aminoglycoside antibiotics	aminoglycoside antibiotic	antibiotic target alteration	99.72	99.93	Curated-R
HYEY-JH290	2025-12-08 00:43:54	Perfect, Strict, complete genes only	0	4	0	Strict	Mycobacteroides abscessus 23S rRNA with mutation conferring resistance to clarithromycin	a2059g	rRNA gene variant model	23S rRNA with mutation conferring resistance to macrolide antibiotics	macrolide antibiotic	antibiotic target alteration	99.97	99.97	Curated-R
HYEY-JH315	2025-12-08 01:36:03	Perfect, Strict, complete genes only	1	3	0	Perfect	MAB		protein homolog model	class A Mycobacterium abscessus beta-lactamase	cephalosporin, penicillin beta-lactam	antibiotic inactivation	100	100
HYEY-JH315	2025-12-08 01:36:03	Perfect, Strict, complete genes only	1	3	0	Strict	RbpA		protein homolog model	RbpA bacterial RNA polymerase-binding protein	rifamycin antibiotic	antibiotic target protection	87.39	97.37
HYEY-JH315	2025-12-08 01:36:03	Perfect, Strict, complete genes only	1	3	0	Strict	vanY gene in vanB cluster		protein homolog model	vanY, glycopeptide resistance gene cluster	glycopeptide antibiotic	antibiotic target alteration	27.12	73.88
HYEY-JH315	2025-12-08 01:36:03	Perfect, Strict, complete genes only	1	3	0	Strict	Mycobacteroides chelonae 16S rRNA mutation conferring resistance to kanamycin A	a1408g	rRNA gene variant model	16s rRNA with mutation conferring resistance to aminoglycoside antibiotics	aminoglycoside antibiotic	antibiotic target alteration	99.72	99.93	Curated-R
HYEY-JH315	2025-12-08 01:36:03	Perfect, Strict, complete genes only	1	3	0	Strict	Mycobacteroides abscessus 23S rRNA with mutation conferring resistance to clarithromycin	a2059g	rRNA gene variant model	23S rRNA with mutation conferring resistance to macrolide antibiotics	macrolide antibiotic	antibiotic target alteration	99.97	99.97	Curated-R
HYEY-JH443	2025-12-08 01:37:55	Perfect, Strict, complete genes only	0	5	0	Strict	MAB		protein homolog model	class A Mycobacterium abscessus beta-lactamase	cephalosporin, penicillin beta-lactam	antibiotic inactivation	98.62	100
HYEY-JH443	2025-12-08 01:37:55	Perfect, Strict, complete genes only	0	5	0	Strict	qacJ		protein homolog model	small multidrug resistance (SMR) antibiotic efflux pump	disinfecting agents and antiseptics	antibiotic efflux	41.18	97.2
HYEY-JH443	2025-12-08 01:37:55	Perfect, Strict, complete genes only	0	5	0	Strict	vanY gene in vanB cluster		protein homolog model	vanY, glycopeptide resistance gene cluster	glycopeptide antibiotic	antibiotic target alteration	31.5	73.88
HYEY-JH443	2025-12-08 01:37:55	Perfect, Strict, complete genes only	0	5	0	Strict	RbpA		protein homolog model	RbpA bacterial RNA polymerase-binding protein	rifamycin antibiotic	antibiotic target protection	87.39	97.37
HYEY-JH443	2025-12-08 01:37:55	Perfect, Strict, complete genes only	0	5	0	Strict	Mycobacteroides chelonae 16S rRNA mutation conferring resistance to kanamycin A	a1408g	rRNA gene variant model	16s rRNA with mutation conferring resistance to aminoglycoside antibiotics	aminoglycoside antibiotic	antibiotic target alteration	99.72	99.93	Curated-R
HYEY-JH443	2025-12-08 01:37:55	Perfect, Strict, complete genes only	0	5	0	Strict	Mycobacteroides abscessus 23S rRNA with mutation conferring resistance to clarithromycin	a2059g	rRNA gene variant model	23S rRNA with mutation conferring resistance to macrolide antibiotics	macrolide antibiotic	antibiotic target alteration	99.87	99.97	Curated-R
HYEY-JH582	2025-12-08 01:06:15	Perfect, Strict, complete genes only	0	5	0	Strict	MAB		protein homolog model	class A Mycobacterium abscessus beta-lactamase	cephalosporin, penicillin beta-lactam	antibiotic inactivation	99.31	100
HYEY-JH582	2025-12-08 01:06:15	Perfect, Strict, complete genes only	0	5	0	Strict	qacJ		protein homolog model	small multidrug resistance (SMR) antibiotic efflux pump	disinfecting agents and antiseptics	antibiotic efflux	41.18	97.2
HYEY-JH582	2025-12-08 01:06:15	Perfect, Strict, complete genes only	0	5	0	Strict	RbpA		protein homolog model	RbpA bacterial RNA polymerase-binding protein	rifamycin antibiotic	antibiotic target protection	87.39	97.37
HYEY-JH582	2025-12-08 01:06:15	Perfect, Strict, complete genes only	0	5	0	Strict	vanY gene in vanB cluster		protein homolog model	vanY, glycopeptide resistance gene cluster	glycopeptide antibiotic	antibiotic target alteration	31.5	73.88
HYEY-JH582	2025-12-08 01:06:15	Perfect, Strict, complete genes only	0	5	0	Strict	Mycobacteroides chelonae 16S rRNA mutation conferring resistance to kanamycin A	a1408g	rRNA gene variant model	16s rRNA with mutation conferring resistance to aminoglycoside antibiotics	aminoglycoside antibiotic	antibiotic target alteration	99.72	99.93	Curated-R
HYEY-JH582	2025-12-08 01:06:15	Perfect, Strict, complete genes only	0	5	0	Strict	Mycobacteroides abscessus 23S rRNA with mutation conferring resistance to clarithromycin	a2059g	rRNA gene variant model	23S rRNA with mutation conferring resistance to macrolide antibiotics	macrolide antibiotic	antibiotic target alteration	99.87	99.97	Curated-R
HYEY-JH583	2025-12-08 01:39:51	Perfect, Strict, complete genes only	0	5	0	Strict	qacJ		protein homolog model	small multidrug resistance (SMR) antibiotic efflux pump	disinfecting agents and antiseptics	antibiotic efflux	41.18	97.2
HYEY-JH583	2025-12-08 01:39:51	Perfect, Strict, complete genes only	0	5	0	Strict	MAB		protein homolog model	class A Mycobacterium abscessus beta-lactamase	cephalosporin, penicillin beta-lactam	antibiotic inactivation	99.31	100
HYEY-JH583	2025-12-08 01:39:51	Perfect, Strict, complete genes only	0	5	0	Strict	vanY gene in vanB cluster		protein homolog model	vanY, glycopeptide resistance gene cluster	glycopeptide antibiotic	antibiotic target alteration	31.5	73.88
HYEY-JH583	2025-12-08 01:39:51	Perfect, Strict, complete genes only	0	5	0	Strict	RbpA		protein homolog model	RbpA bacterial RNA polymerase-binding protein	rifamycin antibiotic	antibiotic target protection	87.39	97.37
HYEY-JH583	2025-12-08 01:39:51	Perfect, Strict, complete genes only	0	5	0	Strict	Mycobacteroides chelonae 16S rRNA mutation conferring resistance to kanamycin A	a1408g	rRNA gene variant model	16s rRNA with mutation conferring resistance to aminoglycoside antibiotics	aminoglycoside antibiotic	antibiotic target alteration	99.72	99.93	Curated-R
HYEY-JH583	2025-12-08 01:39:51	Perfect, Strict, complete genes only	0	5	0	Strict	Mycobacteroides abscessus 23S rRNA with mutation conferring resistance to clarithromycin	a2059g	rRNA gene variant model	23S rRNA with mutation conferring resistance to macrolide antibiotics	macrolide antibiotic	antibiotic target alteration	99.9	99.97	Curated-R
HYEY-JH604	2025-12-08 00:57:09	Perfect, Strict, complete genes only	0	4	0	Strict	MAB		protein homolog model	class A Mycobacterium abscessus beta-lactamase	cephalosporin, penicillin beta-lactam	antibiotic inactivation	96.19	100
HYEY-JH604	2025-12-08 00:57:09	Perfect, Strict, complete genes only	0	4	0	Strict	vanY gene in vanB cluster		protein homolog model	vanY, glycopeptide resistance gene cluster	glycopeptide antibiotic	antibiotic target alteration	27.12	73.88
HYEY-JH604	2025-12-08 00:57:09	Perfect, Strict, complete genes only	0	4	0	Strict	RbpA		protein homolog model	RbpA bacterial RNA polymerase-binding protein	rifamycin antibiotic	antibiotic target protection	87.39	97.37
HYEY-JH604	2025-12-08 00:57:09	Perfect, Strict, complete genes only	0	4	0	Strict	Mycobacteroides chelonae 16S rRNA mutation conferring resistance to kanamycin A	a1408g	rRNA gene variant model	16s rRNA with mutation conferring resistance to aminoglycoside antibiotics	aminoglycoside antibiotic	antibiotic target alteration	99.72	99.93	Curated-R
HYEY-JH604	2025-12-08 00:57:09	Perfect, Strict, complete genes only	0	4	0	Strict	Mycobacteroides abscessus 23S rRNA with mutation conferring resistance to clarithromycin	a2059g	rRNA gene variant model	23S rRNA with mutation conferring resistance to macrolide antibiotics	macrolide antibiotic	antibiotic target alteration	99.94	99.97	Curated-R
HYEY-JH628	2025-12-08 01:47:04	Perfect, Strict, complete genes only	0	5	0	Strict	MAB		protein homolog model	class A Mycobacterium abscessus beta-lactamase	cephalosporin, penicillin beta-lactam	antibiotic inactivation	98.96	100
HYEY-JH628	2025-12-08 01:47:04	Perfect, Strict, complete genes only	0	5	0	Strict	RbpA		protein homolog model	RbpA bacterial RNA polymerase-binding protein	rifamycin antibiotic	antibiotic target protection	87.39	97.37
HYEY-JH628	2025-12-08 01:47:04	Perfect, Strict, complete genes only	0	5	0	Strict	vanY gene in vanB cluster		protein homolog model	vanY, glycopeptide resistance gene cluster	glycopeptide antibiotic	antibiotic target alteration	27.12	73.88
HYEY-JH628	2025-12-08 01:47:04	Perfect, Strict, complete genes only	0	5	0	Strict	Erm(41)		protein homolog model	Erm 23S ribosomal RNA methyltransferase	macrolide antibiotic, lincosamide antibiotic, streptogramin antibiotic, streptogramin A antibiotic, streptogramin B antibiotic	antibiotic target alteration	98.55	100
HYEY-JH628	2025-12-08 01:47:04	Perfect, Strict, complete genes only	0	5	0	Strict	Mycobacteroides chelonae 16S rRNA mutation conferring resistance to kanamycin A	a1408g	rRNA gene variant model	16s rRNA with mutation conferring resistance to aminoglycoside antibiotics	aminoglycoside antibiotic	antibiotic target alteration	99.72	99.93	Curated-R
HYEY-JH628	2025-12-08 01:47:04	Perfect, Strict, complete genes only	0	5	0	Strict	Mycobacteroides abscessus 23S rRNA with mutation conferring resistance to clarithromycin	a2059g	rRNA gene variant model	23S rRNA with mutation conferring resistance to macrolide antibiotics	macrolide antibiotic	antibiotic target alteration	100	99.97	Curated-R
HYEY-JH643	2025-12-08 01:16:18	Perfect, Strict, complete genes only	0	5	0	Strict	MAB		protein homolog model	class A Mycobacterium abscessus beta-lactamase	cephalosporin, penicillin beta-lactam	antibiotic inactivation	95.59	94.12
HYEY-JH643	2025-12-08 01:16:18	Perfect, Strict, complete genes only	0	5	0	Strict	qacJ		protein homolog model	small multidrug resistance (SMR) antibiotic efflux pump	disinfecting agents and antiseptics	antibiotic efflux	41.18	97.2
HYEY-JH643	2025-12-08 01:16:18	Perfect, Strict, complete genes only	0	5	0	Strict	RbpA		protein homolog model	RbpA bacterial RNA polymerase-binding protein	rifamycin antibiotic	antibiotic target protection	87.39	97.37
HYEY-JH643	2025-12-08 01:16:18	Perfect, Strict, complete genes only	0	5	0	Strict	vanY gene in vanB cluster		protein homolog model	vanY, glycopeptide resistance gene cluster	glycopeptide antibiotic	antibiotic target alteration	31.5	73.88
HYEY-JH643	2025-12-08 01:16:18	Perfect, Strict, complete genes only	0	5	0	Strict	Mycobacteroides chelonae 16S rRNA mutation conferring resistance to kanamycin A	a1408g	rRNA gene variant model	16s rRNA with mutation conferring resistance to aminoglycoside antibiotics	aminoglycoside antibiotic	antibiotic target alteration	99.72	99.93	Curated-R
HYEY-JH643	2025-12-08 01:16:18	Perfect, Strict, complete genes only	0	5	0	Strict	Mycobacteroides abscessus 23S rRNA with mutation conferring resistance to clarithromycin	a2059g	rRNA gene variant model	23S rRNA with mutation conferring resistance to macrolide antibiotics	macrolide antibiotic	antibiotic target alteration	99.9	99.97	Curated-R
HYEY-JH652	2025-12-08 01:18:02	Perfect, Strict, complete genes only	0	5	0	Strict	vanY gene in vanB cluster		protein homolog model	vanY, glycopeptide resistance gene cluster	glycopeptide antibiotic	antibiotic target alteration	31.5	73.88
HYEY-JH652	2025-12-08 01:18:02	Perfect, Strict, complete genes only	0	5	0	Strict	RbpA		protein homolog model	RbpA bacterial RNA polymerase-binding protein	rifamycin antibiotic	antibiotic target protection	87.39	97.37
HYEY-JH652	2025-12-08 01:18:02	Perfect, Strict, complete genes only	0	5	0	Strict	qacJ		protein homolog model	small multidrug resistance (SMR) antibiotic efflux pump	disinfecting agents and antiseptics	antibiotic efflux	41.18	97.2
HYEY-JH652	2025-12-08 01:18:02	Perfect, Strict, complete genes only	0	5	0	Strict	MAB		protein homolog model	class A Mycobacterium abscessus beta-lactamase	cephalosporin, penicillin beta-lactam	antibiotic inactivation	95.96	94.12
HYEY-JH652	2025-12-08 01:18:02	Perfect, Strict, complete genes only	0	5	0	Strict	Mycobacteroides chelonae 16S rRNA mutation conferring resistance to kanamycin A	a1408g	rRNA gene variant model	16s rRNA with mutation conferring resistance to aminoglycoside antibiotics	aminoglycoside antibiotic	antibiotic target alteration	99.79	99.93	Curated-R
HYEY-JH652	2025-12-08 01:18:02	Perfect, Strict, complete genes only	0	5	0	Strict	Mycobacteroides abscessus 23S rRNA with mutation conferring resistance to clarithromycin	a2059g	rRNA gene variant model	23S rRNA with mutation conferring resistance to macrolide antibiotics	macrolide antibiotic	antibiotic target alteration	99.9	99.97	Curated-R
HYEY-JH664	2025-12-08 01:08:17	Perfect, Strict, complete genes only	0	4	0	Strict	MAB		protein homolog model	class A Mycobacterium abscessus beta-lactamase	cephalosporin, penicillin beta-lactam	antibiotic inactivation	95.96	94.12
HYEY-JH664	2025-12-08 01:08:17	Perfect, Strict, complete genes only	0	4	0	Strict	vanY gene in vanB cluster		protein homolog model	vanY, glycopeptide resistance gene cluster	glycopeptide antibiotic	antibiotic target alteration	31.5	73.88
HYEY-JH664	2025-12-08 01:08:17	Perfect, Strict, complete genes only	0	4	0	Strict	RbpA		protein homolog model	RbpA bacterial RNA polymerase-binding protein	rifamycin antibiotic	antibiotic target protection	87.39	97.37
HYEY-JH664	2025-12-08 01:08:17	Perfect, Strict, complete genes only	0	4	0	Strict	Mycobacteroides chelonae 16S rRNA mutation conferring resistance to kanamycin A	a1408g	rRNA gene variant model	16s rRNA with mutation conferring resistance to aminoglycoside antibiotics	aminoglycoside antibiotic	antibiotic target alteration	99.72	99.93	Curated-R
HYEY-JH664	2025-12-08 01:08:17	Perfect, Strict, complete genes only	0	4	0	Strict	Mycobacteroides abscessus 23S rRNA with mutation conferring resistance to clarithromycin	a2059g	rRNA gene variant model	23S rRNA with mutation conferring resistance to macrolide antibiotics	macrolide antibiotic	antibiotic target alteration	99.9	99.97	Curated-R
HYEY-JH744	2025-12-08 01:27:43	Perfect, Strict, complete genes only	0	5	0	Strict	RbpA		protein homolog model	RbpA bacterial RNA polymerase-binding protein	rifamycin antibiotic	antibiotic target protection	87.39	97.37
HYEY-JH744	2025-12-08 01:27:43	Perfect, Strict, complete genes only	0	5	0	Strict	vanY gene in vanB cluster		protein homolog model	vanY, glycopeptide resistance gene cluster	glycopeptide antibiotic	antibiotic target alteration	31.5	73.88
HYEY-JH744	2025-12-08 01:27:43	Perfect, Strict, complete genes only	0	5	0	Strict	MAB		protein homolog model	class A Mycobacterium abscessus beta-lactamase	cephalosporin, penicillin beta-lactam	antibiotic inactivation	95.96	94.12
HYEY-JH744	2025-12-08 01:27:43	Perfect, Strict, complete genes only	0	5	0	Strict	qacJ		protein homolog model	small multidrug resistance (SMR) antibiotic efflux pump	disinfecting agents and antiseptics	antibiotic efflux	41.18	97.2
HYEY-JH744	2025-12-08 01:27:43	Perfect, Strict, complete genes only	0	5	0	Strict	Mycobacteroides chelonae 16S rRNA mutation conferring resistance to kanamycin A	a1408g	rRNA gene variant model	16s rRNA with mutation conferring resistance to aminoglycoside antibiotics	aminoglycoside antibiotic	antibiotic target alteration	99.72	99.93	Curated-R
HYEY-JH744	2025-12-08 01:27:43	Perfect, Strict, complete genes only	0	5	0	Strict	Mycobacteroides abscessus 23S rRNA with mutation conferring resistance to clarithromycin	a2059g	rRNA gene variant model	23S rRNA with mutation conferring resistance to macrolide antibiotics	macrolide antibiotic	antibiotic target alteration	99.9	99.97	Curated-R
HYEY-JH832	2025-12-08 03:42:33	Perfect, Strict, complete genes only	0	4	0	Strict	MAB		protein homolog model	class A Mycobacterium abscessus beta-lactamase	cephalosporin, penicillin beta-lactam	antibiotic inactivation	96.19	100
HYEY-JH832	2025-12-08 03:42:33	Perfect, Strict, complete genes only	0	4	0	Strict	RbpA		protein homolog model	RbpA bacterial RNA polymerase-binding protein	rifamycin antibiotic	antibiotic target protection	87.39	97.37
HYEY-JH832	2025-12-08 03:42:33	Perfect, Strict, complete genes only	0	4	0	Strict	vanY gene in vanB cluster		protein homolog model	vanY, glycopeptide resistance gene cluster	glycopeptide antibiotic	antibiotic target alteration	27.12	73.88
HYEY-JH832	2025-12-08 03:42:33	Perfect, Strict, complete genes only	0	4	0	Strict	Mycobacteroides chelonae 16S rRNA mutation conferring resistance to kanamycin A	a1408g	rRNA gene variant model	16s rRNA with mutation conferring resistance to aminoglycoside antibiotics	aminoglycoside antibiotic	antibiotic target alteration	99.72	99.93	Curated-R
HYEY-JH832	2025-12-08 03:42:33	Perfect, Strict, complete genes only	0	4	0	Strict	Mycobacteroides abscessus 23S rRNA with mutation conferring resistance to clarithromycin	a2059g	rRNA gene variant model	23S rRNA with mutation conferring resistance to macrolide antibiotics	macrolide antibiotic	antibiotic target alteration	99.97	99.97	Curated-R
HYEY-JH833	2025-12-08 03:40:38	Perfect, Strict, complete genes only	0	4	0	Strict	vanY gene in vanB cluster		protein homolog model	vanY, glycopeptide resistance gene cluster	glycopeptide antibiotic	antibiotic target alteration	27.12	73.88
HYEY-JH833	2025-12-08 03:40:38	Perfect, Strict, complete genes only	0	4	0	Strict	RbpA		protein homolog model	RbpA bacterial RNA polymerase-binding protein	rifamycin antibiotic	antibiotic target protection	87.39	97.37
HYEY-JH833	2025-12-08 03:40:38	Perfect, Strict, complete genes only	0	4	0	Strict	MAB		protein homolog model	class A Mycobacterium abscessus beta-lactamase	cephalosporin, penicillin beta-lactam	antibiotic inactivation	96.19	100
HYEY-JH833	2025-12-08 03:40:38	Perfect, Strict, complete genes only	0	4	0	Strict	Mycobacteroides chelonae 16S rRNA mutation conferring resistance to kanamycin A	a1408g	rRNA gene variant model	16s rRNA with mutation conferring resistance to aminoglycoside antibiotics	aminoglycoside antibiotic	antibiotic target alteration	99.72	99.93	Curated-R
HYEY-JH833	2025-12-08 03:40:38	Perfect, Strict, complete genes only	0	4	0	Strict	Mycobacteroides abscessus 23S rRNA with mutation conferring resistance to clarithromycin	a2059g	rRNA gene variant model	23S rRNA with mutation conferring resistance to macrolide antibiotics	macrolide antibiotic	antibiotic target alteration	99.87	99.97	Curated-R
HYEY-JH861	2025-12-08 03:44:28	Perfect, Strict, complete genes only	0	5	0	Strict	vanY gene in vanB cluster		protein homolog model	vanY, glycopeptide resistance gene cluster	glycopeptide antibiotic	antibiotic target alteration	31.5	73.88
HYEY-JH861	2025-12-08 03:44:28	Perfect, Strict, complete genes only	0	5	0	Strict	RbpA		protein homolog model	RbpA bacterial RNA polymerase-binding protein	rifamycin antibiotic	antibiotic target protection	87.39	97.37
HYEY-JH861	2025-12-08 03:44:28	Perfect, Strict, complete genes only	0	5	0	Strict	qacJ		protein homolog model	small multidrug resistance (SMR) antibiotic efflux pump	disinfecting agents and antiseptics	antibiotic efflux	41.18	97.2
HYEY-JH861	2025-12-08 03:44:28	Perfect, Strict, complete genes only	0	5	0	Strict	MAB		protein homolog model	class A Mycobacterium abscessus beta-lactamase	cephalosporin, penicillin beta-lactam	antibiotic inactivation	95.96	94.12
HYEY-JH861	2025-12-08 03:44:28	Perfect, Strict, complete genes only	0	5	0	Strict	Mycobacteroides chelonae 16S rRNA mutation conferring resistance to kanamycin A	a1408g	rRNA gene variant model	16s rRNA with mutation conferring resistance to aminoglycoside antibiotics	aminoglycoside antibiotic	antibiotic target alteration	99.65	99.93	Curated-R
HYEY-JH861	2025-12-08 03:44:28	Perfect, Strict, complete genes only	0	5	0	Strict	Mycobacteroides abscessus 23S rRNA with mutation conferring resistance to clarithromycin	a2059g	rRNA gene variant model	23S rRNA with mutation conferring resistance to macrolide antibiotics	macrolide antibiotic	antibiotic target alteration	99.87	99.97	Curated-R
HYEY-JH946	2025-12-08 03:46:19	Perfect, Strict, complete genes only	0	4	0	Strict	MAB		protein homolog model	class A Mycobacterium abscessus beta-lactamase	cephalosporin, penicillin beta-lactam	antibiotic inactivation	99.65	100
HYEY-JH946	2025-12-08 03:46:19	Perfect, Strict, complete genes only	0	4	0	Strict	RbpA		protein homolog model	RbpA bacterial RNA polymerase-binding protein	rifamycin antibiotic	antibiotic target protection	87.39	97.37
HYEY-JH946	2025-12-08 03:46:19	Perfect, Strict, complete genes only	0	4	0	Strict	vanY gene in vanB cluster		protein homolog model	vanY, glycopeptide resistance gene cluster	glycopeptide antibiotic	antibiotic target alteration	27.12	73.88
HYEY-JH946	2025-12-08 03:46:19	Perfect, Strict, complete genes only	0	4	0	Strict	Mycobacteroides chelonae 16S rRNA mutation conferring resistance to kanamycin A	a1408g	rRNA gene variant model	16s rRNA with mutation conferring resistance to aminoglycoside antibiotics	aminoglycoside antibiotic	antibiotic target alteration	99.72	99.93	Curated-R
HYEY-JH946	2025-12-08 03:46:19	Perfect, Strict, complete genes only	0	4	0	Strict	Mycobacteroides abscessus 23S rRNA with mutation conferring resistance to clarithromycin	a2059g	rRNA gene variant model	23S rRNA with mutation conferring resistance to macrolide antibiotics	macrolide antibiotic	antibiotic target alteration	100	99.97	Curated-R
HYEY-JH1017	2025-12-08 01:56:22	Perfect, Strict, complete genes only	0	4	0	Strict	MAB		protein homolog model	class A Mycobacterium abscessus beta-lactamase	cephalosporin, penicillin beta-lactam	antibiotic inactivation	99.31	100
HYEY-JH1017	2025-12-08 01:56:22	Perfect, Strict, complete genes only	0	4	0	Strict	vanY gene in vanB cluster		protein homolog model	vanY, glycopeptide resistance gene cluster	glycopeptide antibiotic	antibiotic target alteration	27.12	73.88
HYEY-JH1017	2025-12-08 01:56:22	Perfect, Strict, complete genes only	0	4	0	Strict	RbpA		protein homolog model	RbpA bacterial RNA polymerase-binding protein	rifamycin antibiotic	antibiotic target protection	87.39	97.37
HYEY-JH1017	2025-12-08 01:56:22	Perfect, Strict, complete genes only	0	4	0	Strict	Mycobacteroides chelonae 16S rRNA mutation conferring resistance to kanamycin A	a1408g	rRNA gene variant model	16s rRNA with mutation conferring resistance to aminoglycoside antibiotics	aminoglycoside antibiotic	antibiotic target alteration	99.72	99.93	Curated-R
HYEY-JH1017	2025-12-08 01:56:22	Perfect, Strict, complete genes only	0	4	0	Strict	Mycobacteroides abscessus 23S rRNA with mutation conferring resistance to clarithromycin	a2059g	rRNA gene variant model	23S rRNA with mutation conferring resistance to macrolide antibiotics	macrolide antibiotic	antibiotic target alteration	99.94	99.97	Curated-R
HYEY-JH1164	2025-12-08 03:48:08	Perfect, Strict, complete genes only	0	4	0	Strict	vanY gene in vanB cluster		protein homolog model	vanY, glycopeptide resistance gene cluster	glycopeptide antibiotic	antibiotic target alteration	27.12	73.88
HYEY-JH1164	2025-12-08 03:48:08	Perfect, Strict, complete genes only	0	4	0	Strict	RbpA		protein homolog model	RbpA bacterial RNA polymerase-binding protein	rifamycin antibiotic	antibiotic target protection	87.39	97.37
HYEY-JH1164	2025-12-08 03:48:08	Perfect, Strict, complete genes only	0	4	0	Strict	MAB		protein homolog model	class A Mycobacterium abscessus beta-lactamase	cephalosporin, penicillin beta-lactam	antibiotic inactivation	96.19	100
HYEY-JH1164	2025-12-08 03:48:08	Perfect, Strict, complete genes only	0	4	0	Strict	Mycobacteroides chelonae 16S rRNA mutation conferring resistance to kanamycin A	a1408g	rRNA gene variant model	16s rRNA with mutation conferring resistance to aminoglycoside antibiotics	aminoglycoside antibiotic	antibiotic target alteration	99.72	99.93	Curated-R
HYEY-JH1164	2025-12-08 03:48:08	Perfect, Strict, complete genes only	0	4	0	Strict	Mycobacteroides abscessus 23S rRNA with mutation conferring resistance to clarithromycin	a2059g	rRNA gene variant model	23S rRNA with mutation conferring resistance to macrolide antibiotics	macrolide antibiotic	antibiotic target alteration	100	99.97	Curated-R
HYEY-JH1192	2025-12-08 03:53:10	Perfect, Strict, complete genes only	0	4	0	Strict	MAB		protein homolog model	class A Mycobacterium abscessus beta-lactamase	cephalosporin, penicillin beta-lactam	antibiotic inactivation	99.31	100
HYEY-JH1192	2025-12-08 03:53:10	Perfect, Strict, complete genes only	0	4	0	Strict	RbpA		protein homolog model	RbpA bacterial RNA polymerase-binding protein	rifamycin antibiotic	antibiotic target protection	87.39	97.37
HYEY-JH1192	2025-12-08 03:53:10	Perfect, Strict, complete genes only	0	4	0	Strict	vanY gene in vanB cluster		protein homolog model	vanY, glycopeptide resistance gene cluster	glycopeptide antibiotic	antibiotic target alteration	27.12	73.88
HYEY-JH1192	2025-12-08 03:53:10	Perfect, Strict, complete genes only	0	4	0	Strict	Mycobacteroides chelonae 16S rRNA mutation conferring resistance to kanamycin A	a1408g	rRNA gene variant model	16s rRNA with mutation conferring resistance to aminoglycoside antibiotics	aminoglycoside antibiotic	antibiotic target alteration	99.72	99.93	Curated-R
HYEY-JH1192	2025-12-08 03:53:10	Perfect, Strict, complete genes only	0	4	0	Strict	Mycobacteroides abscessus 23S rRNA with mutation conferring resistance to clarithromycin	a2059g	rRNA gene variant model	23S rRNA with mutation conferring resistance to macrolide antibiotics	macrolide antibiotic	antibiotic target alteration	100	99.97	Curated-R
HYEY-JH1201	2025-12-08 03:54:58	Perfect, Strict, complete genes only	0	5	0	Strict	RbpA		protein homolog model	RbpA bacterial RNA polymerase-binding protein	rifamycin antibiotic	antibiotic target protection	87.39	97.37
HYEY-JH1201	2025-12-08 03:54:58	Perfect, Strict, complete genes only	0	5	0	Strict	vanY gene in vanB cluster		protein homolog model	vanY, glycopeptide resistance gene cluster	glycopeptide antibiotic	antibiotic target alteration	31.5	73.88
HYEY-JH1201	2025-12-08 03:54:58	Perfect, Strict, complete genes only	0	5	0	Strict	MAB		protein homolog model	class A Mycobacterium abscessus beta-lactamase	cephalosporin, penicillin beta-lactam	antibiotic inactivation	96.19	100
HYEY-JH1201	2025-12-08 03:54:58	Perfect, Strict, complete genes only	0	5	0	Strict	qacJ		protein homolog model	small multidrug resistance (SMR) antibiotic efflux pump	disinfecting agents and antiseptics	antibiotic efflux	41.18	97.2
HYEY-JH1201	2025-12-08 03:54:58	Perfect, Strict, complete genes only	0	5	0	Strict	Mycobacteroides chelonae 16S rRNA mutation conferring resistance to kanamycin A	a1408g	rRNA gene variant model	16s rRNA with mutation conferring resistance to aminoglycoside antibiotics	aminoglycoside antibiotic	antibiotic target alteration	99.65	99.93	Curated-R
HYEY-JH1201	2025-12-08 03:54:58	Perfect, Strict, complete genes only	0	5	0	Strict	Mycobacteroides abscessus 23S rRNA with mutation conferring resistance to clarithromycin	a2059g	rRNA gene variant model	23S rRNA with mutation conferring resistance to macrolide antibiotics	macrolide antibiotic	antibiotic target alteration	99.9	99.97	Curated-R
HYEY-JH1212	2025-12-08 03:59:17	Perfect, Strict, complete genes only	0	4	0	Strict	RbpA		protein homolog model	RbpA bacterial RNA polymerase-binding protein	rifamycin antibiotic	antibiotic target protection	87.39	97.37
HYEY-JH1212	2025-12-08 03:59:17	Perfect, Strict, complete genes only	0	4	0	Strict	vanY gene in vanB cluster		protein homolog model	vanY, glycopeptide resistance gene cluster	glycopeptide antibiotic	antibiotic target alteration	27.12	73.88
HYEY-JH1212	2025-12-08 03:59:17	Perfect, Strict, complete genes only	0	4	0	Strict	MAB		protein homolog model	class A Mycobacterium abscessus beta-lactamase	cephalosporin, penicillin beta-lactam	antibiotic inactivation	99.65	100
HYEY-JH1212	2025-12-08 03:59:17	Perfect, Strict, complete genes only	0	4	0	Strict	Mycobacteroides chelonae 16S rRNA mutation conferring resistance to kanamycin A	a1408g	rRNA gene variant model	16s rRNA with mutation conferring resistance to aminoglycoside antibiotics	aminoglycoside antibiotic	antibiotic target alteration	99.72	99.93	Curated-R
HYEY-JH1212	2025-12-08 03:59:17	Perfect, Strict, complete genes only	0	4	0	Strict	Mycobacteroides abscessus 23S rRNA with mutation conferring resistance to clarithromycin	a2059g	rRNA gene variant model	23S rRNA with mutation conferring resistance to macrolide antibiotics	macrolide antibiotic	antibiotic target alteration	100	99.97	Curated-R
HYEY-JH1243	2025-12-08 03:57:24	Perfect, Strict, complete genes only	0	5	0	Strict	vanY gene in vanB cluster		protein homolog model	vanY, glycopeptide resistance gene cluster	glycopeptide antibiotic	antibiotic target alteration	31.5	73.88
HYEY-JH1243	2025-12-08 03:57:24	Perfect, Strict, complete genes only	0	5	0	Strict	RbpA		protein homolog model	RbpA bacterial RNA polymerase-binding protein	rifamycin antibiotic	antibiotic target protection	87.39	97.37
HYEY-JH1243	2025-12-08 03:57:24	Perfect, Strict, complete genes only	0	5	0	Strict	qacJ		protein homolog model	small multidrug resistance (SMR) antibiotic efflux pump	disinfecting agents and antiseptics	antibiotic efflux	41.18	97.2
HYEY-JH1243	2025-12-08 03:57:24	Perfect, Strict, complete genes only	0	5	0	Strict	MAB		protein homolog model	class A Mycobacterium abscessus beta-lactamase	cephalosporin, penicillin beta-lactam	antibiotic inactivation	99.31	100
HYEY-JH1243	2025-12-08 03:57:24	Perfect, Strict, complete genes only	0	5	0	Strict	Mycobacteroides chelonae 16S rRNA mutation conferring resistance to kanamycin A	a1408g	rRNA gene variant model	16s rRNA with mutation conferring resistance to aminoglycoside antibiotics	aminoglycoside antibiotic	antibiotic target alteration	99.72	99.93	Curated-R
HYEY-JH1243	2025-12-08 03:57:24	Perfect, Strict, complete genes only	0	5	0	Strict	Mycobacteroides abscessus 23S rRNA with mutation conferring resistance to clarithromycin	a2059g	rRNA gene variant model	23S rRNA with mutation conferring resistance to macrolide antibiotics	macrolide antibiotic	antibiotic target alteration	99.84	99.97	Curated-R
HYEY-JH1270	2025-12-08 04:05:51	Perfect, Strict, complete genes only	0	5	0	Strict	vanY gene in vanB cluster		protein homolog model	vanY, glycopeptide resistance gene cluster	glycopeptide antibiotic	antibiotic target alteration	31.5	73.88
HYEY-JH1270	2025-12-08 04:05:51	Perfect, Strict, complete genes only	0	5	0	Strict	RbpA		protein homolog model	RbpA bacterial RNA polymerase-binding protein	rifamycin antibiotic	antibiotic target protection	87.39	97.37
HYEY-JH1270	2025-12-08 04:05:51	Perfect, Strict, complete genes only	0	5	0	Strict	qacJ		protein homolog model	small multidrug resistance (SMR) antibiotic efflux pump	disinfecting agents and antiseptics	antibiotic efflux	41.18	97.2
HYEY-JH1270	2025-12-08 04:05:51	Perfect, Strict, complete genes only	0	5	0	Strict	MAB		protein homolog model	class A Mycobacterium abscessus beta-lactamase	cephalosporin, penicillin beta-lactam	antibiotic inactivation	98.62	100
HYEY-JH1270	2025-12-08 04:05:51	Perfect, Strict, complete genes only	0	5	0	Strict	Mycobacteroides chelonae 16S rRNA mutation conferring resistance to kanamycin A	a1408g	rRNA gene variant model	16s rRNA with mutation conferring resistance to aminoglycoside antibiotics	aminoglycoside antibiotic	antibiotic target alteration	99.72	99.93	Curated-R
HYEY-JH1270	2025-12-08 04:05:51	Perfect, Strict, complete genes only	0	5	0	Strict	Mycobacteroides abscessus 23S rRNA with mutation conferring resistance to clarithromycin	a2059g	rRNA gene variant model	23S rRNA with mutation conferring resistance to macrolide antibiotics	macrolide antibiotic	antibiotic target alteration	99.87	99.97	Curated-R
HYEY-JH1276	2025-12-08 04:07:38	Perfect, Strict, complete genes only	0	5	0	Strict	MAB		protein homolog model	class A Mycobacterium abscessus beta-lactamase	cephalosporin, penicillin beta-lactam	antibiotic inactivation	96.19	100
HYEY-JH1276	2025-12-08 04:07:38	Perfect, Strict, complete genes only	0	5	0	Strict	qacJ		protein homolog model	small multidrug resistance (SMR) antibiotic efflux pump	disinfecting agents and antiseptics	antibiotic efflux	41.18	97.2
HYEY-JH1276	2025-12-08 04:07:38	Perfect, Strict, complete genes only	0	5	0	Strict	vanY gene in vanB cluster		protein homolog model	vanY, glycopeptide resistance gene cluster	glycopeptide antibiotic	antibiotic target alteration	31.5	73.88
HYEY-JH1276	2025-12-08 04:07:38	Perfect, Strict, complete genes only	0	5	0	Strict	RbpA		protein homolog model	RbpA bacterial RNA polymerase-binding protein	rifamycin antibiotic	antibiotic target protection	87.39	97.37
HYEY-JH1276	2025-12-08 04:07:38	Perfect, Strict, complete genes only	0	5	0	Strict	Mycobacteroides chelonae 16S rRNA mutation conferring resistance to kanamycin A	a1408g	rRNA gene variant model	16s rRNA with mutation conferring resistance to aminoglycoside antibiotics	aminoglycoside antibiotic	antibiotic target alteration	99.72	99.93	Curated-R
HYEY-JH1276	2025-12-08 04:07:38	Perfect, Strict, complete genes only	0	5	0	Strict	Mycobacteroides abscessus 23S rRNA with mutation conferring resistance to clarithromycin	a2059g	rRNA gene variant model	23S rRNA with mutation conferring resistance to macrolide antibiotics	macrolide antibiotic	antibiotic target alteration	99.87	99.97	Curated-R
HYEY-JH1306	2025-12-08 04:09:56	Perfect, Strict, complete genes only	0	4	0	Strict	vanY gene in vanB cluster		protein homolog model	vanY, glycopeptide resistance gene cluster	glycopeptide antibiotic	antibiotic target alteration	27.12	73.88
HYEY-JH1306	2025-12-08 04:09:56	Perfect, Strict, complete genes only	0	4	0	Strict	RbpA		protein homolog model	RbpA bacterial RNA polymerase-binding protein	rifamycin antibiotic	antibiotic target protection	87.39	97.37
HYEY-JH1306	2025-12-08 04:09:56	Perfect, Strict, complete genes only	0	4	0	Strict	MAB		protein homolog model	class A Mycobacterium abscessus beta-lactamase	cephalosporin, penicillin beta-lactam	antibiotic inactivation	99.31	100
HYEY-JH1306	2025-12-08 04:09:56	Perfect, Strict, complete genes only	0	4	0	Strict	Mycobacteroides chelonae 16S rRNA mutation conferring resistance to kanamycin A	a1408g	rRNA gene variant model	16s rRNA with mutation conferring resistance to aminoglycoside antibiotics	aminoglycoside antibiotic	antibiotic target alteration	99.72	99.93	Curated-R
HYEY-JH1306	2025-12-08 04:09:56	Perfect, Strict, complete genes only	0	4	0	Strict	Mycobacteroides abscessus 23S rRNA with mutation conferring resistance to clarithromycin	a2059g	rRNA gene variant model	23S rRNA with mutation conferring resistance to macrolide antibiotics	macrolide antibiotic	antibiotic target alteration	100	99.97	Curated-R
HYEY-JH1347	2025-12-08 04:11:45	Perfect, Strict, complete genes only	0	4	0	Strict	vanY gene in vanB cluster		protein homolog model	vanY, glycopeptide resistance gene cluster	glycopeptide antibiotic	antibiotic target alteration	27.12	73.88
HYEY-JH1347	2025-12-08 04:11:45	Perfect, Strict, complete genes only	0	4	0	Strict	RbpA		protein homolog model	RbpA bacterial RNA polymerase-binding protein	rifamycin antibiotic	antibiotic target protection	87.39	97.37
HYEY-JH1347	2025-12-08 04:11:45	Perfect, Strict, complete genes only	0	4	0	Strict	MAB		protein homolog model	class A Mycobacterium abscessus beta-lactamase	cephalosporin, penicillin beta-lactam	antibiotic inactivation	99.31	100
HYEY-JH1347	2025-12-08 04:11:45	Perfect, Strict, complete genes only	0	4	0	Strict	Mycobacteroides chelonae 16S rRNA mutation conferring resistance to kanamycin A	a1408g	rRNA gene variant model	16s rRNA with mutation conferring resistance to aminoglycoside antibiotics	aminoglycoside antibiotic	antibiotic target alteration	99.72	99.93	Curated-R
HYEY-JH1347	2025-12-08 04:11:45	Perfect, Strict, complete genes only	0	4	0	Strict	Mycobacteroides abscessus 23S rRNA with mutation conferring resistance to clarithromycin	a2059g	rRNA gene variant model	23S rRNA with mutation conferring resistance to macrolide antibiotics	macrolide antibiotic	antibiotic target alteration	99.94	99.97	Curated-R
HYEY-JH1380	2025-12-08 04:39:17	Perfect, Strict, complete genes only	0	5	0	Strict	vanY gene in vanB cluster		protein homolog model	vanY, glycopeptide resistance gene cluster	glycopeptide antibiotic	antibiotic target alteration	31.5	73.88
HYEY-JH1380	2025-12-08 04:39:17	Perfect, Strict, complete genes only	0	5	0	Strict	RbpA		protein homolog model	RbpA bacterial RNA polymerase-binding protein	rifamycin antibiotic	antibiotic target protection	87.39	97.37
HYEY-JH1380	2025-12-08 04:39:17	Perfect, Strict, complete genes only	0	5	0	Strict	qacJ		protein homolog model	small multidrug resistance (SMR) antibiotic efflux pump	disinfecting agents and antiseptics	antibiotic efflux	41.18	97.2
HYEY-JH1380	2025-12-08 04:39:17	Perfect, Strict, complete genes only	0	5	0	Strict	MAB		protein homolog model	class A Mycobacterium abscessus beta-lactamase	cephalosporin, penicillin beta-lactam	antibiotic inactivation	96.32	94.12
HYEY-JH1380	2025-12-08 04:39:17	Perfect, Strict, complete genes only	0	5	0	Strict	Mycobacteroides chelonae 16S rRNA mutation conferring resistance to kanamycin A	a1408g	rRNA gene variant model	16s rRNA with mutation conferring resistance to aminoglycoside antibiotics	aminoglycoside antibiotic	antibiotic target alteration	99.72	99.93	Curated-R
HYEY-JH1380	2025-12-08 04:39:17	Perfect, Strict, complete genes only	0	5	0	Strict	Mycobacteroides abscessus 23S rRNA with mutation conferring resistance to clarithromycin	a2059g	rRNA gene variant model	23S rRNA with mutation conferring resistance to macrolide antibiotics	macrolide antibiotic	antibiotic target alteration	99.9	99.97	Curated-R
HYEY-JH1387	2025-12-08 04:25:22	Perfect, Strict, complete genes only	0	4	0	Strict	MAB		protein homolog model	class A Mycobacterium abscessus beta-lactamase	cephalosporin, penicillin beta-lactam	antibiotic inactivation	99.65	100
HYEY-JH1387	2025-12-08 04:25:22	Perfect, Strict, complete genes only	0	4	0	Strict	RbpA		protein homolog model	RbpA bacterial RNA polymerase-binding protein	rifamycin antibiotic	antibiotic target protection	87.39	97.37
HYEY-JH1387	2025-12-08 04:25:22	Perfect, Strict, complete genes only	0	4	0	Strict	vanY gene in vanB cluster		protein homolog model	vanY, glycopeptide resistance gene cluster	glycopeptide antibiotic	antibiotic target alteration	27.12	73.88
HYEY-JH1387	2025-12-08 04:25:22	Perfect, Strict, complete genes only	0	4	0	Strict	Mycobacteroides chelonae 16S rRNA mutation conferring resistance to kanamycin A	a1408g	rRNA gene variant model	16s rRNA with mutation conferring resistance to aminoglycoside antibiotics	aminoglycoside antibiotic	antibiotic target alteration	99.72	99.93	Curated-R
HYEY-JH1387	2025-12-08 04:25:22	Perfect, Strict, complete genes only	0	4	0	Strict	Mycobacteroides abscessus 23S rRNA with mutation conferring resistance to clarithromycin	a2059g	rRNA gene variant model	23S rRNA with mutation conferring resistance to macrolide antibiotics	macrolide antibiotic	antibiotic target alteration	100	99.97	Curated-R
HYEY-JH1388	2025-12-08 04:15:40	Perfect, Strict, complete genes only	0	5	0	Strict	MAB		protein homolog model	class A Mycobacterium abscessus beta-lactamase	cephalosporin, penicillin beta-lactam	antibiotic inactivation	96.69	94.12
HYEY-JH1388	2025-12-08 04:15:40	Perfect, Strict, complete genes only	0	5	0	Strict	qacJ		protein homolog model	small multidrug resistance (SMR) antibiotic efflux pump	disinfecting agents and antiseptics	antibiotic efflux	41.18	97.2
HYEY-JH1388	2025-12-08 04:15:40	Perfect, Strict, complete genes only	0	5	0	Strict	RbpA		protein homolog model	RbpA bacterial RNA polymerase-binding protein	rifamycin antibiotic	antibiotic target protection	87.39	97.37
HYEY-JH1388	2025-12-08 04:15:40	Perfect, Strict, complete genes only	0	5	0	Strict	vanY gene in vanB cluster		protein homolog model	vanY, glycopeptide resistance gene cluster	glycopeptide antibiotic	antibiotic target alteration	31.5	73.88
HYEY-JH1388	2025-12-08 04:15:40	Perfect, Strict, complete genes only	0	5	0	Strict	Mycobacteroides chelonae 16S rRNA mutation conferring resistance to kanamycin A	a1408g	rRNA gene variant model	16s rRNA with mutation conferring resistance to aminoglycoside antibiotics	aminoglycoside antibiotic	antibiotic target alteration	99.72	99.93	Curated-R
HYEY-JH1388	2025-12-08 04:15:40	Perfect, Strict, complete genes only	0	5	0	Strict	Mycobacteroides abscessus 23S rRNA with mutation conferring resistance to clarithromycin	a2059g	rRNA gene variant model	23S rRNA with mutation conferring resistance to macrolide antibiotics	macrolide antibiotic	antibiotic target alteration	99.9	99.97	Curated-R
HYEY-JH1396	2025-12-08 04:29:10	Perfect, Strict, complete genes only	1	3	0	Perfect	MAB		protein homolog model	class A Mycobacterium abscessus beta-lactamase	cephalosporin, penicillin beta-lactam	antibiotic inactivation	100	100
HYEY-JH1396	2025-12-08 04:29:10	Perfect, Strict, complete genes only	1	3	0	Strict	RbpA		protein homolog model	RbpA bacterial RNA polymerase-binding protein	rifamycin antibiotic	antibiotic target protection	87.39	97.37
HYEY-JH1396	2025-12-08 04:29:10	Perfect, Strict, complete genes only	1	3	0	Strict	vanY gene in vanB cluster		protein homolog model	vanY, glycopeptide resistance gene cluster	glycopeptide antibiotic	antibiotic target alteration	27.12	73.88
HYEY-JH1396	2025-12-08 04:29:10	Perfect, Strict, complete genes only	1	3	0	Strict	Mycobacteroides chelonae 16S rRNA mutation conferring resistance to kanamycin A	a1408g	rRNA gene variant model	16s rRNA with mutation conferring resistance to aminoglycoside antibiotics	aminoglycoside antibiotic	antibiotic target alteration	99.72	99.93	Curated-R
HYEY-JH1396	2025-12-08 04:29:10	Perfect, Strict, complete genes only	1	3	0	Strict	Mycobacteroides abscessus 23S rRNA with mutation conferring resistance to clarithromycin	a2059g	rRNA gene variant model	23S rRNA with mutation conferring resistance to macrolide antibiotics	macrolide antibiotic	antibiotic target alteration	99.97	99.97	Curated-R
HYEY-JH1428	2025-12-08 04:19:20	Perfect, Strict, complete genes only	0	5	0	Strict	vanY gene in vanB cluster		protein homolog model	vanY, glycopeptide resistance gene cluster	glycopeptide antibiotic	antibiotic target alteration	31.5	73.88
HYEY-JH1428	2025-12-08 04:19:20	Perfect, Strict, complete genes only	0	5	0	Strict	RbpA		protein homolog model	RbpA bacterial RNA polymerase-binding protein	rifamycin antibiotic	antibiotic target protection	87.39	97.37
HYEY-JH1428	2025-12-08 04:19:20	Perfect, Strict, complete genes only	0	5	0	Strict	qacJ		protein homolog model	small multidrug resistance (SMR) antibiotic efflux pump	disinfecting agents and antiseptics	antibiotic efflux	41.18	97.2
HYEY-JH1428	2025-12-08 04:19:20	Perfect, Strict, complete genes only	0	5	0	Strict	MAB		protein homolog model	class A Mycobacterium abscessus beta-lactamase	cephalosporin, penicillin beta-lactam	antibiotic inactivation	96.19	100
HYEY-JH1428	2025-12-08 04:19:20	Perfect, Strict, complete genes only	0	5	0	Strict	Mycobacteroides chelonae 16S rRNA mutation conferring resistance to kanamycin A	a1408g	rRNA gene variant model	16s rRNA with mutation conferring resistance to aminoglycoside antibiotics	aminoglycoside antibiotic	antibiotic target alteration	99.72	99.93	Curated-R
HYEY-JH1428	2025-12-08 04:19:20	Perfect, Strict, complete genes only	0	5	0	Strict	Mycobacteroides abscessus 23S rRNA with mutation conferring resistance to clarithromycin	a2059g	rRNA gene variant model	23S rRNA with mutation conferring resistance to macrolide antibiotics	macrolide antibiotic	antibiotic target alteration	99.87	99.97	Curated-R
HYEY-JH1430	2025-12-08 05:09:38	Perfect, Strict, complete genes only	1	3	0	Perfect	MAB		protein homolog model	class A Mycobacterium abscessus beta-lactamase	cephalosporin, penicillin beta-lactam	antibiotic inactivation	100	100
HYEY-JH1430	2025-12-08 05:09:38	Perfect, Strict, complete genes only	1	3	0	Strict	vanY gene in vanB cluster		protein homolog model	vanY, glycopeptide resistance gene cluster	glycopeptide antibiotic	antibiotic target alteration	27.12	73.88
HYEY-JH1430	2025-12-08 05:09:38	Perfect, Strict, complete genes only	1	3	0	Strict	RbpA		protein homolog model	RbpA bacterial RNA polymerase-binding protein	rifamycin antibiotic	antibiotic target protection	87.39	97.37
HYEY-JH1430	2025-12-08 05:09:38	Perfect, Strict, complete genes only	1	3	0	Strict	Mycobacteroides chelonae 16S rRNA mutation conferring resistance to kanamycin A	a1408g	rRNA gene variant model	16s rRNA with mutation conferring resistance to aminoglycoside antibiotics	aminoglycoside antibiotic	antibiotic target alteration	99.72	99.93	Curated-R
HYEY-JH1430	2025-12-08 05:09:38	Perfect, Strict, complete genes only	1	3	0	Strict	Mycobacteroides abscessus 23S rRNA with mutation conferring resistance to clarithromycin	a2059g	rRNA gene variant model	23S rRNA with mutation conferring resistance to macrolide antibiotics	macrolide antibiotic	antibiotic target alteration	100	99.97	Curated-R
HYEY-JH1441	2025-12-08 05:11:53	Perfect, Strict, complete genes only	0	4	0	Strict	vanY gene in vanB cluster		protein homolog model	vanY, glycopeptide resistance gene cluster	glycopeptide antibiotic	antibiotic target alteration	27.12	73.88
HYEY-JH1441	2025-12-08 05:11:53	Perfect, Strict, complete genes only	0	4	0	Strict	MAB		protein homolog model	class A Mycobacterium abscessus beta-lactamase	cephalosporin, penicillin beta-lactam	antibiotic inactivation	99.31	100
HYEY-JH1441	2025-12-08 05:11:53	Perfect, Strict, complete genes only	0	4	0	Strict	RbpA		protein homolog model	RbpA bacterial RNA polymerase-binding protein	rifamycin antibiotic	antibiotic target protection	87.39	97.37
HYEY-JH1441	2025-12-08 05:11:53	Perfect, Strict, complete genes only	0	4	0	Strict	Mycobacteroides chelonae 16S rRNA mutation conferring resistance to kanamycin A	a1408g	rRNA gene variant model	16s rRNA with mutation conferring resistance to aminoglycoside antibiotics	aminoglycoside antibiotic	antibiotic target alteration	99.72	99.93	Curated-R
HYEY-JH1441	2025-12-08 05:11:53	Perfect, Strict, complete genes only	0	4	0	Strict	Mycobacteroides abscessus 23S rRNA with mutation conferring resistance to clarithromycin	a2059g	rRNA gene variant model	23S rRNA with mutation conferring resistance to macrolide antibiotics	macrolide antibiotic	antibiotic target alteration	100	99.97	Curated-R
HYEY-JH1471	2025-12-08 04:32:58	Perfect, Strict, complete genes only	1	3	0	Perfect	MAB		protein homolog model	class A Mycobacterium abscessus beta-lactamase	cephalosporin, penicillin beta-lactam	antibiotic inactivation	100	100
HYEY-JH1471	2025-12-08 04:32:58	Perfect, Strict, complete genes only	1	3	0	Strict	vanY gene in vanB cluster		protein homolog model	vanY, glycopeptide resistance gene cluster	glycopeptide antibiotic	antibiotic target alteration	27.12	73.88
HYEY-JH1471	2025-12-08 04:32:58	Perfect, Strict, complete genes only	1	3	0	Strict	RbpA		protein homolog model	RbpA bacterial RNA polymerase-binding protein	rifamycin antibiotic	antibiotic target protection	87.39	97.37
HYEY-JH1471	2025-12-08 04:32:58	Perfect, Strict, complete genes only	1	3	0	Strict	Mycobacteroides chelonae 16S rRNA mutation conferring resistance to kanamycin A	a1408g	rRNA gene variant model	16s rRNA with mutation conferring resistance to aminoglycoside antibiotics	aminoglycoside antibiotic	antibiotic target alteration	99.72	99.93	Curated-R
HYEY-JH1471	2025-12-08 04:32:58	Perfect, Strict, complete genes only	1	3	0	Strict	Mycobacteroides abscessus 23S rRNA with mutation conferring resistance to clarithromycin	a2059g	rRNA gene variant model	23S rRNA with mutation conferring resistance to macrolide antibiotics	macrolide antibiotic	antibiotic target alteration	100	99.97	Curated-R
HYEY-JH1474	2025-12-08 04:35:06	Perfect, Strict, complete genes only	1	3	0	Perfect	MAB		protein homolog model	class A Mycobacterium abscessus beta-lactamase	cephalosporin, penicillin beta-lactam	antibiotic inactivation	100	100
HYEY-JH1474	2025-12-08 04:35:06	Perfect, Strict, complete genes only	1	3	0	Strict	RbpA		protein homolog model	RbpA bacterial RNA polymerase-binding protein	rifamycin antibiotic	antibiotic target protection	87.39	97.37
HYEY-JH1474	2025-12-08 04:35:06	Perfect, Strict, complete genes only	1	3	0	Strict	vanY gene in vanB cluster		protein homolog model	vanY, glycopeptide resistance gene cluster	glycopeptide antibiotic	antibiotic target alteration	27.12	73.88
HYEY-JH1474	2025-12-08 04:35:06	Perfect, Strict, complete genes only	1	3	0	Strict	Mycobacteroides chelonae 16S rRNA mutation conferring resistance to kanamycin A	a1408g	rRNA gene variant model	16s rRNA with mutation conferring resistance to aminoglycoside antibiotics	aminoglycoside antibiotic	antibiotic target alteration	99.72	99.93	Curated-R
HYEY-JH1474	2025-12-08 04:35:06	Perfect, Strict, complete genes only	1	3	0	Strict	Mycobacteroides abscessus 23S rRNA with mutation conferring resistance to clarithromycin	a2059g	rRNA gene variant model	23S rRNA with mutation conferring resistance to macrolide antibiotics	macrolide antibiotic	antibiotic target alteration	100	99.97	Curated-R
HYEY-JH1478	2025-12-08 05:23:41	Perfect, Strict, complete genes only	1	3	0	Perfect	MAB		protein homolog model	class A Mycobacterium abscessus beta-lactamase	cephalosporin, penicillin beta-lactam	antibiotic inactivation	100	100
HYEY-JH1478	2025-12-08 05:23:41	Perfect, Strict, complete genes only	1	3	0	Strict	vanY gene in vanB cluster		protein homolog model	vanY, glycopeptide resistance gene cluster	glycopeptide antibiotic	antibiotic target alteration	27.12	73.88
HYEY-JH1478	2025-12-08 05:23:41	Perfect, Strict, complete genes only	1	3	0	Strict	RbpA		protein homolog model	RbpA bacterial RNA polymerase-binding protein	rifamycin antibiotic	antibiotic target protection	87.39	97.37
HYEY-JH1478	2025-12-08 05:23:41	Perfect, Strict, complete genes only	1	3	0	Strict	Mycobacteroides chelonae 16S rRNA mutation conferring resistance to kanamycin A	a1408g	rRNA gene variant model	16s rRNA with mutation conferring resistance to aminoglycoside antibiotics	aminoglycoside antibiotic	antibiotic target alteration	99.72	99.93	Curated-R
HYEY-JH1478	2025-12-08 05:23:41	Perfect, Strict, complete genes only	1	3	0	Strict	Mycobacteroides abscessus 23S rRNA with mutation conferring resistance to clarithromycin	a2059g	rRNA gene variant model	23S rRNA with mutation conferring resistance to macrolide antibiotics	macrolide antibiotic	antibiotic target alteration	99.97	99.97	Curated-R
HYEY-JH1482	2025-12-08 05:25:29	Perfect, Strict, complete genes only	0	2	0	Strict	vanY gene in vanB cluster		protein homolog model	vanY, glycopeptide resistance gene cluster	glycopeptide antibiotic	antibiotic target alteration	27.12	73.88
HYEY-JH1482	2025-12-08 05:25:29	Perfect, Strict, complete genes only	0	2	0	Strict	RbpA		protein homolog model	RbpA bacterial RNA polymerase-binding protein	rifamycin antibiotic	antibiotic target protection	87.39	97.37
HYEY-JH1482	2025-12-08 05:25:29	Perfect, Strict, complete genes only	0	2	0	Strict	MAB		protein homolog model	class A Mycobacterium abscessus beta-lactamase	cephalosporin, penicillin beta-lactam	antibiotic inactivation	99.31	100
HYEY-JH1560	2025-12-08 04:50:36	Perfect, Strict, complete genes only	0	5	0	Strict	MAB		protein homolog model	class A Mycobacterium abscessus beta-lactamase	cephalosporin, penicillin beta-lactam	antibiotic inactivation	98.62	100
HYEY-JH1560	2025-12-08 04:50:36	Perfect, Strict, complete genes only	0	5	0	Strict	qacJ		protein homolog model	small multidrug resistance (SMR) antibiotic efflux pump	disinfecting agents and antiseptics	antibiotic efflux	41.18	97.2
HYEY-JH1560	2025-12-08 04:50:36	Perfect, Strict, complete genes only	0	5	0	Strict	vanY gene in vanB cluster		protein homolog model	vanY, glycopeptide resistance gene cluster	glycopeptide antibiotic	antibiotic target alteration	31.5	73.88
HYEY-JH1560	2025-12-08 04:50:36	Perfect, Strict, complete genes only	0	5	0	Strict	RbpA		protein homolog model	RbpA bacterial RNA polymerase-binding protein	rifamycin antibiotic	antibiotic target protection	87.39	97.37
HYEY-JH1560	2025-12-08 04:50:36	Perfect, Strict, complete genes only	0	5	0	Strict	Mycobacteroides chelonae 16S rRNA mutation conferring resistance to kanamycin A	a1408g	rRNA gene variant model	16s rRNA with mutation conferring resistance to aminoglycoside antibiotics	aminoglycoside antibiotic	antibiotic target alteration	99.72	99.93	Curated-R
HYEY-JH1560	2025-12-08 04:50:36	Perfect, Strict, complete genes only	0	5	0	Strict	Mycobacteroides abscessus 23S rRNA with mutation conferring resistance to clarithromycin	a2059g	rRNA gene variant model	23S rRNA with mutation conferring resistance to macrolide antibiotics	macrolide antibiotic	antibiotic target alteration	99.87	99.97	Curated-R
HYEY-JH1563	2025-12-08 04:55:06	Perfect, Strict, complete genes only	0	4	0	Strict	MAB		protein homolog model	class A Mycobacterium abscessus beta-lactamase	cephalosporin, penicillin beta-lactam	antibiotic inactivation	99.65	100
HYEY-JH1563	2025-12-08 04:55:06	Perfect, Strict, complete genes only	0	4	0	Strict	vanY gene in vanB cluster		protein homolog model	vanY, glycopeptide resistance gene cluster	glycopeptide antibiotic	antibiotic target alteration	27.12	73.88
HYEY-JH1563	2025-12-08 04:55:06	Perfect, Strict, complete genes only	0	4	0	Strict	RbpA		protein homolog model	RbpA bacterial RNA polymerase-binding protein	rifamycin antibiotic	antibiotic target protection	87.39	97.37
HYEY-JH1563	2025-12-08 04:55:06	Perfect, Strict, complete genes only	0	4	0	Strict	Mycobacteroides chelonae 16S rRNA mutation conferring resistance to kanamycin A	a1408g	rRNA gene variant model	16s rRNA with mutation conferring resistance to aminoglycoside antibiotics	aminoglycoside antibiotic	antibiotic target alteration	99.72	99.93	Curated-R
HYEY-JH1563	2025-12-08 04:55:06	Perfect, Strict, complete genes only	0	4	0	Strict	Mycobacteroides abscessus 23S rRNA with mutation conferring resistance to clarithromycin	a2059g	rRNA gene variant model	23S rRNA with mutation conferring resistance to macrolide antibiotics	macrolide antibiotic	antibiotic target alteration	100	99.97	Curated-R
HYEY-JH1564	2025-12-08 04:56:56	Perfect, Strict, complete genes only	0	4	0	Strict	MAB		protein homolog model	class A Mycobacterium abscessus beta-lactamase	cephalosporin, penicillin beta-lactam	antibiotic inactivation	96.19	100
HYEY-JH1564	2025-12-08 04:56:56	Perfect, Strict, complete genes only	0	4	0	Strict	RbpA		protein homolog model	RbpA bacterial RNA polymerase-binding protein	rifamycin antibiotic	antibiotic target protection	87.39	97.37
HYEY-JH1564	2025-12-08 04:56:56	Perfect, Strict, complete genes only	0	4	0	Strict	vanY gene in vanB cluster		protein homolog model	vanY, glycopeptide resistance gene cluster	glycopeptide antibiotic	antibiotic target alteration	27.12	73.88
HYEY-JH1564	2025-12-08 04:56:56	Perfect, Strict, complete genes only	0	4	0	Strict	Mycobacteroides chelonae 16S rRNA mutation conferring resistance to kanamycin A	a1408g	rRNA gene variant model	16s rRNA with mutation conferring resistance to aminoglycoside antibiotics	aminoglycoside antibiotic	antibiotic target alteration	99.72	99.93	Curated-R
HYEY-JH1564	2025-12-08 04:56:56	Perfect, Strict, complete genes only	0	4	0	Strict	Mycobacteroides abscessus 23S rRNA with mutation conferring resistance to clarithromycin	a2059g	rRNA gene variant model	23S rRNA with mutation conferring resistance to macrolide antibiotics	macrolide antibiotic	antibiotic target alteration	99.97	99.97	Curated-R
HYEY-JH1592	2025-12-08 04:58:47	Perfect, Strict, complete genes only	1	3	0	Perfect	MAB		protein homolog model	class A Mycobacterium abscessus beta-lactamase	cephalosporin, penicillin beta-lactam	antibiotic inactivation	100	100
HYEY-JH1592	2025-12-08 04:58:47	Perfect, Strict, complete genes only	1	3	0	Strict	RbpA		protein homolog model	RbpA bacterial RNA polymerase-binding protein	rifamycin antibiotic	antibiotic target protection	87.39	97.37
HYEY-JH1592	2025-12-08 04:58:47	Perfect, Strict, complete genes only	1	3	0	Strict	vanY gene in vanB cluster		protein homolog model	vanY, glycopeptide resistance gene cluster	glycopeptide antibiotic	antibiotic target alteration	27.12	73.88
HYEY-JH1592	2025-12-08 04:58:47	Perfect, Strict, complete genes only	1	3	0	Strict	Mycobacteroides chelonae 16S rRNA mutation conferring resistance to kanamycin A	a1408g	rRNA gene variant model	16s rRNA with mutation conferring resistance to aminoglycoside antibiotics	aminoglycoside antibiotic	antibiotic target alteration	99.72	99.93	Curated-R
HYEY-JH1592	2025-12-08 04:58:47	Perfect, Strict, complete genes only	1	3	0	Strict	Mycobacteroides abscessus 23S rRNA with mutation conferring resistance to clarithromycin	a2059g	rRNA gene variant model	23S rRNA with mutation conferring resistance to macrolide antibiotics	macrolide antibiotic	antibiotic target alteration	100	99.97	Curated-R
HYEY-JH1624	2025-12-08 05:00:36	Perfect, Strict, complete genes only	0	4	0	Strict	MAB		protein homolog model	class A Mycobacterium abscessus beta-lactamase	cephalosporin, penicillin beta-lactam	antibiotic inactivation	99.31	100
HYEY-JH1624	2025-12-08 05:00:36	Perfect, Strict, complete genes only	0	4	0	Strict	RbpA		protein homolog model	RbpA bacterial RNA polymerase-binding protein	rifamycin antibiotic	antibiotic target protection	87.39	97.37
HYEY-JH1624	2025-12-08 05:00:36	Perfect, Strict, complete genes only	0	4	0	Strict	vanY gene in vanB cluster		protein homolog model	vanY, glycopeptide resistance gene cluster	glycopeptide antibiotic	antibiotic target alteration	27.12	73.88
HYEY-JH1624	2025-12-08 05:00:36	Perfect, Strict, complete genes only	0	4	0	Strict	Mycobacteroides chelonae 16S rRNA mutation conferring resistance to kanamycin A	a1408g	rRNA gene variant model	16s rRNA with mutation conferring resistance to aminoglycoside antibiotics	aminoglycoside antibiotic	antibiotic target alteration	99.72	99.93	Curated-R
HYEY-JH1624	2025-12-08 05:00:36	Perfect, Strict, complete genes only	0	4	0	Strict	Mycobacteroides abscessus 23S rRNA with mutation conferring resistance to clarithromycin	a2059g	rRNA gene variant model	23S rRNA with mutation conferring resistance to macrolide antibiotics	macrolide antibiotic	antibiotic target alteration	100	99.97	Curated
HYEY-JH1627	2025-12-08 05:17:29	Perfect, Strict, complete genes only	0	4	0	Strict	vanY gene in vanB cluster		protein homolog model	vanY, glycopeptide resistance gene cluster	glycopeptide antibiotic	antibiotic target alteration	27.12	73.88
HYEY-JH1627	2025-12-08 05:17:29	Perfect, Strict, complete genes only	0	4	0	Strict	RbpA		protein homolog model	RbpA bacterial RNA polymerase-binding protein	rifamycin antibiotic	antibiotic target protection	87.39	97.37
HYEY-JH1627	2025-12-08 05:17:29	Perfect, Strict, complete genes only	0	4	0	Strict	MAB		protein homolog model	class A Mycobacterium abscessus beta-lactamase	cephalosporin, penicillin beta-lactam	antibiotic inactivation	99.65	100
HYEY-JH1627	2025-12-08 05:17:29	Perfect, Strict, complete genes only	0	4	0	Strict	Mycobacteroides chelonae 16S rRNA mutation conferring resistance to kanamycin A	a1408g	rRNA gene variant model	16s rRNA with mutation conferring resistance to aminoglycoside antibiotics	aminoglycoside antibiotic	antibiotic target alteration	99.72	99.93	Curated-R
HYEY-JH1627	2025-12-08 05:17:29	Perfect, Strict, complete genes only	0	4	0	Strict	Mycobacteroides abscessus 23S rRNA with mutation conferring resistance to clarithromycin	a2059g	rRNA gene variant model	23S rRNA with mutation conferring resistance to macrolide antibiotics	macrolide antibiotic	antibiotic target alteration	100	99.97	Curated-R
HYEY-JH1710	2025-12-08 05:19:21	Perfect, Strict, complete genes only	1	3	0	Perfect	MAB		protein homolog model	class A Mycobacterium abscessus beta-lactamase	cephalosporin, penicillin beta-lactam	antibiotic inactivation	100	100
HYEY-JH1710	2025-12-08 05:19:21	Perfect, Strict, complete genes only	1	3	0	Strict	vanY gene in vanB cluster		protein homolog model	vanY, glycopeptide resistance gene cluster	glycopeptide antibiotic	antibiotic target alteration	27.12	73.88
HYEY-JH1710	2025-12-08 05:19:21	Perfect, Strict, complete genes only	1	3	0	Strict	RbpA		protein homolog model	RbpA bacterial RNA polymerase-binding protein	rifamycin antibiotic	antibiotic target protection	87.39	97.37
HYEY-JH1710	2025-12-08 05:19:21	Perfect, Strict, complete genes only	1	3	0	Strict	Mycobacteroides chelonae 16S rRNA mutation conferring resistance to kanamycin A	a1408g	rRNA gene variant model	16s rRNA with mutation conferring resistance to aminoglycoside antibiotics	aminoglycoside antibiotic	antibiotic target alteration	99.72	99.93	Curated-R
HYEY-JH1710	2025-12-08 05:19:21	Perfect, Strict, complete genes only	1	3	0	Strict	Mycobacteroides abscessus 23S rRNA with mutation conferring resistance to clarithromycin	a2059g	rRNA gene variant model	23S rRNA with mutation conferring resistance to macrolide antibiotics	macrolide antibiotic	antibiotic target alteration	100	99.97	Curated-R
HYEY-JH1737	2025-12-08 05:27:21	Perfect, Strict, complete genes only	0	5	0	Strict	vanY gene in vanB cluster		protein homolog model	vanY, glycopeptide resistance gene cluster	glycopeptide antibiotic	antibiotic target alteration	31.5	73.88
HYEY-JH1737	2025-12-08 05:27:21	Perfect, Strict, complete genes only	0	5	0	Strict	RbpA		protein homolog model	RbpA bacterial RNA polymerase-binding protein	rifamycin antibiotic	antibiotic target protection	87.39	97.37
HYEY-JH1737	2025-12-08 05:27:21	Perfect, Strict, complete genes only	0	5	0	Strict	qacJ		protein homolog model	small multidrug resistance (SMR) antibiotic efflux pump	disinfecting agents and antiseptics	antibiotic efflux	41.18	97.2
HYEY-JH1737	2025-12-08 05:27:21	Perfect, Strict, complete genes only	0	5	0	Strict	MAB		protein homolog model	class A Mycobacterium abscessus beta-lactamase	cephalosporin, penicillin beta-lactam	antibiotic inactivation	95.96	94.12
HYEY-JH1737	2025-12-08 05:27:21	Perfect, Strict, complete genes only	0	5	0	Strict	Mycobacteroides chelonae 16S rRNA mutation conferring resistance to kanamycin A	a1408g	rRNA gene variant model	16s rRNA with mutation conferring resistance to aminoglycoside antibiotics	aminoglycoside antibiotic	antibiotic target alteration	99.79	99.93	Curated-R
HYEY-JH1737	2025-12-08 05:27:21	Perfect, Strict, complete genes only	0	5	0	Strict	Mycobacteroides abscessus 23S rRNA with mutation conferring resistance to clarithromycin	a2059g	rRNA gene variant model	23S rRNA with mutation conferring resistance to macrolide antibiotics	macrolide antibiotic	antibiotic target alteration	99.9	99.97	Curated-R
HYEY-JH1738	2025-12-08 05:04:31	Perfect, Strict, complete genes only	0	5	0	Strict	vanY gene in vanB cluster		protein homolog model	vanY, glycopeptide resistance gene cluster	glycopeptide antibiotic	antibiotic target alteration	31.5	73.88
HYEY-JH1738	2025-12-08 05:04:31	Perfect, Strict, complete genes only	0	5	0	Strict	RbpA		protein homolog model	RbpA bacterial RNA polymerase-binding protein	rifamycin antibiotic	antibiotic target protection	87.39	97.37
HYEY-JH1738	2025-12-08 05:04:31	Perfect, Strict, complete genes only	0	5	0	Strict	qacJ		protein homolog model	small multidrug resistance (SMR) antibiotic efflux pump	disinfecting agents and antiseptics	antibiotic efflux	41.18	97.2
HYEY-JH1738	2025-12-08 05:04:31	Perfect, Strict, complete genes only	0	5	0	Strict	MAB		protein homolog model	class A Mycobacterium abscessus beta-lactamase	cephalosporin, penicillin beta-lactam	antibiotic inactivation	95.96	94.12
HYEY-JH1738	2025-12-08 05:04:31	Perfect, Strict, complete genes only	0	5	0	Strict	Mycobacteroides chelonae 16S rRNA mutation conferring resistance to kanamycin A	a1408g	rRNA gene variant model	16s rRNA with mutation conferring resistance to aminoglycoside antibiotics	aminoglycoside antibiotic	antibiotic target alteration	99.58	99.93	Curated-R
HYEY-JH1738	2025-12-08 05:04:31	Perfect, Strict, complete genes only	0	5	0	Strict	Mycobacteroides abscessus 23S rRNA with mutation conferring resistance to clarithromycin	a2059g	rRNA gene variant model	23S rRNA with mutation conferring resistance to macrolide antibiotics	macrolide antibiotic	antibiotic target alteration	99.87	99.97	Curated-R
HYEY-JH1774	2025-12-08 05:40:33	Perfect, Strict, complete genes only	1	3	0	Perfect	MAB		protein homolog model	class A Mycobacterium abscessus beta-lactamase	cephalosporin, penicillin beta-lactam	antibiotic inactivation	100	100
HYEY-JH1774	2025-12-08 05:40:33	Perfect, Strict, complete genes only	1	3	0	Strict	vanY gene in vanB cluster		protein homolog model	vanY, glycopeptide resistance gene cluster	glycopeptide antibiotic	antibiotic target alteration	27.12	73.88
HYEY-JH1774	2025-12-08 05:40:33	Perfect, Strict, complete genes only	1	3	0	Strict	RbpA		protein homolog model	RbpA bacterial RNA polymerase-binding protein	rifamycin antibiotic	antibiotic target protection	87.39	97.37
HYEY-JH1774	2025-12-08 05:40:33	Perfect, Strict, complete genes only	1	3	0	Strict	Mycobacteroides chelonae 16S rRNA mutation conferring resistance to kanamycin A	a1408g	rRNA gene variant model	16s rRNA with mutation conferring resistance to aminoglycoside antibiotics	aminoglycoside antibiotic	antibiotic target alteration	99.72	99.93	Curated-R
HYEY-JH1774	2025-12-08 05:40:33	Perfect, Strict, complete genes only	1	3	0	Strict	Mycobacteroides abscessus 23S rRNA with mutation conferring resistance to clarithromycin	a2059g	rRNA gene variant model	23S rRNA with mutation conferring resistance to macrolide antibiotics	macrolide antibiotic	antibiotic target alteration	99.97	99.97	Curated-R
HYEY-JH1835	2025-12-08 06:43:12	Perfect, Strict, complete genes only	0	4	0	Strict	MAB		protein homolog model	class A Mycobacterium abscessus beta-lactamase	cephalosporin, penicillin beta-lactam	antibiotic inactivation	96.19	100
HYEY-JH1835	2025-12-08 06:43:12	Perfect, Strict, complete genes only	0	4	0	Strict	RbpA		protein homolog model	RbpA bacterial RNA polymerase-binding protein	rifamycin antibiotic	antibiotic target protection	87.39	97.37
HYEY-JH1835	2025-12-08 06:43:12	Perfect, Strict, complete genes only	0	4	0	Strict	vanY gene in vanB cluster		protein homolog model	vanY, glycopeptide resistance gene cluster	glycopeptide antibiotic	antibiotic target alteration	27.12	73.88
HYEY-JH1835	2025-12-08 06:43:12	Perfect, Strict, complete genes only	0	4	0	Strict	Mycobacteroides chelonae 16S rRNA mutation conferring resistance to kanamycin A	a1408g	rRNA gene variant model	16s rRNA with mutation conferring resistance to aminoglycoside antibiotics	aminoglycoside antibiotic	antibiotic target alteration	99.72	99.93	Curated-R
HYEY-JH1835	2025-12-08 06:43:12	Perfect, Strict, complete genes only	0	4	0	Strict	Mycobacteroides abscessus 23S rRNA with mutation conferring resistance to clarithromycin	a2059g	rRNA gene variant model	23S rRNA with mutation conferring resistance to macrolide antibiotics	macrolide antibiotic	antibiotic target alteration	99.97	99.97	Curated-R
HYEY-JH1889	2025-12-08 05:32:59	Perfect, Strict, complete genes only	0	4	0	Strict	MAB		protein homolog model	class A Mycobacterium abscessus beta-lactamase	cephalosporin, penicillin beta-lactam	antibiotic inactivation	98.62	100
HYEY-JH1889	2025-12-08 05:32:59	Perfect, Strict, complete genes only	0	4	0	Strict	vanY gene in vanB cluster		protein homolog model	vanY, glycopeptide resistance gene cluster	glycopeptide antibiotic	antibiotic target alteration	27.12	73.88
HYEY-JH1889	2025-12-08 05:32:59	Perfect, Strict, complete genes only	0	4	0	Strict	RbpA		protein homolog model	RbpA bacterial RNA polymerase-binding protein	rifamycin antibiotic	antibiotic target protection	87.39	97.37
HYEY-JH1889	2025-12-08 05:32:59	Perfect, Strict, complete genes only	0	4	0	Strict	Mycobacteroides chelonae 16S rRNA mutation conferring resistance to kanamycin A	a1408g	rRNA gene variant model	16s rRNA with mutation conferring resistance to aminoglycoside antibiotics	aminoglycoside antibiotic	antibiotic target alteration	99.72	99.93	Curated-R
HYEY-JH1889	2025-12-08 05:32:59	Perfect, Strict, complete genes only	0	4	0	Strict	Mycobacteroides abscessus 23S rRNA with mutation conferring resistance to clarithromycin	a2059g	rRNA gene variant model	23S rRNA with mutation conferring resistance to macrolide antibiotics	macrolide antibiotic	antibiotic target alteration	99.97	99.97	Curated-R
HYEY-JH1922	2025-12-08 05:38:46	Perfect, Strict, complete genes only	0	4	0	Strict	vanY gene in vanB cluster		protein homolog model	vanY, glycopeptide resistance gene cluster	glycopeptide antibiotic	antibiotic target alteration	27.12	73.88
HYEY-JH1922	2025-12-08 05:38:46	Perfect, Strict, complete genes only	0	4	0	Strict	RbpA		protein homolog model	RbpA bacterial RNA polymerase-binding protein	rifamycin antibiotic	antibiotic target protection	87.39	97.37
HYEY-JH1922	2025-12-08 05:38:46	Perfect, Strict, complete genes only	0	4	0	Strict	MAB		protein homolog model	class A Mycobacterium abscessus beta-lactamase	cephalosporin, penicillin beta-lactam	antibiotic inactivation	99.65	100
HYEY-JH1922	2025-12-08 05:38:46	Perfect, Strict, complete genes only	0	4	0	Strict	Mycobacteroides chelonae 16S rRNA mutation conferring resistance to kanamycin A	a1408g	rRNA gene variant model	16s rRNA with mutation conferring resistance to aminoglycoside antibiotics	aminoglycoside antibiotic	antibiotic target alteration	99.72	99.93	Curated-R
HYEY-JH1922	2025-12-08 05:38:46	Perfect, Strict, complete genes only	0	4	0	Strict	Mycobacteroides abscessus 23S rRNA with mutation conferring resistance to clarithromycin	a2059g	rRNA gene variant model	23S rRNA with mutation conferring resistance to macrolide antibiotics	macrolide antibiotic	antibiotic target alteration	100	99.97	Curated-R
HYEY-JH1959	2025-12-08 05:42:29	Perfect, Strict, complete genes only	1	3	0	Perfect	MAB		protein homolog model	class A Mycobacterium abscessus beta-lactamase	cephalosporin, penicillin beta-lactam	antibiotic inactivation	100	100
HYEY-JH1959	2025-12-08 05:42:29	Perfect, Strict, complete genes only	1	3	0	Strict	vanY gene in vanB cluster		protein homolog model	vanY, glycopeptide resistance gene cluster	glycopeptide antibiotic	antibiotic target alteration	27.12	73.88
HYEY-JH1959	2025-12-08 05:42:29	Perfect, Strict, complete genes only	1	3	0	Strict	RbpA		protein homolog model	RbpA bacterial RNA polymerase-binding protein	rifamycin antibiotic	antibiotic target protection	87.39	97.37
HYEY-JH1959	2025-12-08 05:42:29	Perfect, Strict, complete genes only	1	3	0	Strict	Mycobacteroides chelonae 16S rRNA mutation conferring resistance to kanamycin A	a1408g	rRNA gene variant model	16s rRNA with mutation conferring resistance to aminoglycoside antibiotics	aminoglycoside antibiotic	antibiotic target alteration	99.72	99.93	Curated-R
HYEY-JH1959	2025-12-08 05:42:29	Perfect, Strict, complete genes only	1	3	0	Strict	Mycobacteroides abscessus 23S rRNA with mutation conferring resistance to clarithromycin	a2059g	rRNA gene variant model	23S rRNA with mutation conferring resistance to macrolide antibiotics	macrolide antibiotic	antibiotic target alteration	100	99.97	Curated-R
HYEY-JH2148	2025-12-08 05:44:23	Perfect, Strict, complete genes only	0	4	0	Strict	RbpA		protein homolog model	RbpA bacterial RNA polymerase-binding protein	rifamycin antibiotic	antibiotic target protection	87.39	97.37
HYEY-JH2148	2025-12-08 05:44:23	Perfect, Strict, complete genes only	0	4	0	Strict	vanY gene in vanB cluster		protein homolog model	vanY, glycopeptide resistance gene cluster	glycopeptide antibiotic	antibiotic target alteration	27.12	73.88
HYEY-JH2148	2025-12-08 05:44:23	Perfect, Strict, complete genes only	0	4	0	Strict	MAB		protein homolog model	class A Mycobacterium abscessus beta-lactamase	cephalosporin, penicillin beta-lactam	antibiotic inactivation	99.65	100
HYEY-JH2148	2025-12-08 05:44:23	Perfect, Strict, complete genes only	0	4	0	Strict	Mycobacteroides chelonae 16S rRNA mutation conferring resistance to kanamycin A	a1408g	rRNA gene variant model	16s rRNA with mutation conferring resistance to aminoglycoside antibiotics	aminoglycoside antibiotic	antibiotic target alteration	99.72	99.93	Curated-R
HYEY-JH2148	2025-12-08 05:44:23	Perfect, Strict, complete genes only	0	4	0	Strict	Mycobacteroides abscessus 23S rRNA with mutation conferring resistance to clarithromycin	a2059g	rRNA gene variant model	23S rRNA with mutation conferring resistance to macrolide antibiotics	macrolide antibiotic	antibiotic target alteration	100	99.97	Curated-R
HYEY-JH2208	2025-12-08 07:07:31	Perfect, Strict, complete genes only	0	5	0	Strict	vanY gene in vanB cluster		protein homolog model	vanY, glycopeptide resistance gene cluster	glycopeptide antibiotic	antibiotic target alteration	31.5	73.88
HYEY-JH2208	2025-12-08 07:07:31	Perfect, Strict, complete genes only	0	5	0	Strict	RbpA		protein homolog model	RbpA bacterial RNA polymerase-binding protein	rifamycin antibiotic	antibiotic target protection	87.39	97.37
HYEY-JH2208	2025-12-08 07:07:31	Perfect, Strict, complete genes only	0	5	0	Strict	qacJ		protein homolog model	small multidrug resistance (SMR) antibiotic efflux pump	disinfecting agents and antiseptics	antibiotic efflux	41.18	97.2
HYEY-JH2208	2025-12-08 07:07:31	Perfect, Strict, complete genes only	0	5	0	Strict	MAB		protein homolog model	class A Mycobacterium abscessus beta-lactamase	cephalosporin, penicillin beta-lactam	antibiotic inactivation	95.96	94.12
HYEY-JH2208	2025-12-08 07:07:31	Perfect, Strict, complete genes only	0	5	0	Strict	Mycobacteroides chelonae 16S rRNA mutation conferring resistance to kanamycin A	a1408g	rRNA gene variant model	16s rRNA with mutation conferring resistance to aminoglycoside antibiotics	aminoglycoside antibiotic	antibiotic target alteration	99.79	99.93	Curated-R
HYEY-JH2208	2025-12-08 07:07:31	Perfect, Strict, complete genes only	0	5	0	Strict	Mycobacteroides abscessus 23S rRNA with mutation conferring resistance to clarithromycin	a2059g	rRNA gene variant model	23S rRNA with mutation conferring resistance to macrolide antibiotics	macrolide antibiotic	antibiotic target alteration	99.9	99.97	Curated-R
HYEY-JH2237	2025-12-08 07:09:45	Perfect, Strict, complete genes only	0	5	0	Strict	MAB		protein homolog model	class A Mycobacterium abscessus beta-lactamase	cephalosporin, penicillin beta-lactam	antibiotic inactivation	96.19	100
HYEY-JH2237	2025-12-08 07:09:45	Perfect, Strict, complete genes only	0	5	0	Strict	qacJ		protein homolog model	small multidrug resistance (SMR) antibiotic efflux pump	disinfecting agents and antiseptics	antibiotic efflux	41.18	97.2
HYEY-JH2237	2025-12-08 07:09:45	Perfect, Strict, complete genes only	0	5	0	Strict	RbpA		protein homolog model	RbpA bacterial RNA polymerase-binding protein	rifamycin antibiotic	antibiotic target protection	87.39	97.37
HYEY-JH2237	2025-12-08 07:09:45	Perfect, Strict, complete genes only	0	5	0	Strict	vanY gene in vanB cluster		protein homolog model	vanY, glycopeptide resistance gene cluster	glycopeptide antibiotic	antibiotic target alteration	31.5	73.88
HYEY-JH2237	2025-12-08 07:09:45	Perfect, Strict, complete genes only	0	5	0	Strict	Mycobacteroides chelonae 16S rRNA mutation conferring resistance to kanamycin A	a1408g	rRNA gene variant model	16s rRNA with mutation conferring resistance to aminoglycoside antibiotics	aminoglycoside antibiotic	antibiotic target alteration	99.72	99.93	Curated-R
HYEY-JH2237	2025-12-08 07:09:45	Perfect, Strict, complete genes only	0	5	0	Strict	Mycobacteroides abscessus 23S rRNA with mutation conferring resistance to clarithromycin	a2059g	rRNA gene variant model	23S rRNA with mutation conferring resistance to macrolide antibiotics	macrolide antibiotic	antibiotic target alteration	99.87	99.97	Curated-R
HYEY-JH2238	2025-12-08 08:04:54	Perfect, Strict, complete genes only	1	3	0	Perfect	MAB		protein homolog model	class A Mycobacterium abscessus beta-lactamase	cephalosporin, penicillin beta-lactam	antibiotic inactivation	100	100
HYEY-JH2238	2025-12-08 08:04:54	Perfect, Strict, complete genes only	1	3	0	Strict	RbpA		protein homolog model	RbpA bacterial RNA polymerase-binding protein	rifamycin antibiotic	antibiotic target protection	87.39	97.37
HYEY-JH2238	2025-12-08 08:04:54	Perfect, Strict, complete genes only	1	3	0	Strict	vanY gene in vanB cluster		protein homolog model	vanY, glycopeptide resistance gene cluster	glycopeptide antibiotic	antibiotic target alteration	27.12	73.88
HYEY-JH2238	2025-12-08 08:04:54	Perfect, Strict, complete genes only	1	3	0	Strict	Mycobacteroides chelonae 16S rRNA mutation conferring resistance to kanamycin A	a1408g	rRNA gene variant model	16s rRNA with mutation conferring resistance to aminoglycoside antibiotics	aminoglycoside antibiotic	antibiotic target alteration	99.72	99.93	Curated-R
HYEY-JH2238	2025-12-08 08:04:54	Perfect, Strict, complete genes only	1	3	0	Strict	Mycobacteroides abscessus 23S rRNA with mutation conferring resistance to clarithromycin	a2059g	rRNA gene variant model	23S rRNA with mutation conferring resistance to macrolide antibiotics	macrolide antibiotic	antibiotic target alteration	99.97	99.97	Curated-R
HYEY-JH2242	2025-12-08 08:06:42	Perfect, Strict, complete genes only	1	3	0	Perfect	MAB		protein homolog model	class A Mycobacterium abscessus beta-lactamase	cephalosporin, penicillin beta-lactam	antibiotic inactivation	100	100
HYEY-JH2242	2025-12-08 08:06:42	Perfect, Strict, complete genes only	1	3	0	Strict	vanY gene in vanB cluster		protein homolog model	vanY, glycopeptide resistance gene cluster	glycopeptide antibiotic	antibiotic target alteration	31.5	73.88
HYEY-JH2242	2025-12-08 08:06:42	Perfect, Strict, complete genes only	1	3	0	Strict	RbpA		protein homolog model	RbpA bacterial RNA polymerase-binding protein	rifamycin antibiotic	antibiotic target protection	87.39	97.37
HYEY-JH2242	2025-12-08 08:06:42	Perfect, Strict, complete genes only	1	3	0	Strict	Mycobacteroides chelonae 16S rRNA mutation conferring resistance to kanamycin A	a1408g	rRNA gene variant model	16s rRNA with mutation conferring resistance to aminoglycoside antibiotics	aminoglycoside antibiotic	antibiotic target alteration	99.72	99.93	Curated-R
HYEY-JH2242	2025-12-08 08:06:42	Perfect, Strict, complete genes only	1	3	0	Strict	Mycobacteroides abscessus 23S rRNA with mutation conferring resistance to clarithromycin	a2059g	rRNA gene variant model	23S rRNA with mutation conferring resistance to macrolide antibiotics	macrolide antibiotic	antibiotic target alteration	100	99.97	Curated-R
HYEY-JH2298	2025-12-08 06:52:51	Perfect, Strict, complete genes only	0	5	0	Strict	vanY gene in vanB cluster		protein homolog model	vanY, glycopeptide resistance gene cluster	glycopeptide antibiotic	antibiotic target alteration	31.5	73.88
HYEY-JH2298	2025-12-08 06:52:51	Perfect, Strict, complete genes only	0	5	0	Strict	RbpA		protein homolog model	RbpA bacterial RNA polymerase-binding protein	rifamycin antibiotic	antibiotic target protection	87.39	97.37
HYEY-JH2298	2025-12-08 06:52:51	Perfect, Strict, complete genes only	0	5	0	Strict	qacJ		protein homolog model	small multidrug resistance (SMR) antibiotic efflux pump	disinfecting agents and antiseptics	antibiotic efflux	41.18	97.2
HYEY-JH2298	2025-12-08 06:52:51	Perfect, Strict, complete genes only	0	5	0	Strict	MAB		protein homolog model	class A Mycobacterium abscessus beta-lactamase	cephalosporin, penicillin beta-lactam	antibiotic inactivation	99.31	100
HYEY-JH2298	2025-12-08 06:52:51	Perfect, Strict, complete genes only	0	5	0	Strict	Mycobacteroides chelonae 16S rRNA mutation conferring resistance to kanamycin A	a1408g	rRNA gene variant model	16s rRNA with mutation conferring resistance to aminoglycoside antibiotics	aminoglycoside antibiotic	antibiotic target alteration	99.72	99.93	Curated-R
HYEY-JH2298	2025-12-08 06:52:51	Perfect, Strict, complete genes only	0	5	0	Strict	Mycobacteroides abscessus 23S rRNA with mutation conferring resistance to clarithromycin	a2059g	rRNA gene variant model	23S rRNA with mutation conferring resistance to macrolide antibiotics	macrolide antibiotic	antibiotic target alteration	99.87	99.97	Curated-R
HYEY-JH2357	2025-12-08 08:10:16	Perfect, Strict, complete genes only	0	5	0	Strict	MAB		protein homolog model	class A Mycobacterium abscessus beta-lactamase	cephalosporin, penicillin beta-lactam	antibiotic inactivation	95.96	94.12
HYEY-JH2357	2025-12-08 08:10:16	Perfect, Strict, complete genes only	0	5	0	Strict	qacJ		protein homolog model	small multidrug resistance (SMR) antibiotic efflux pump	disinfecting agents and antiseptics	antibiotic efflux	41.18	97.2
HYEY-JH2357	2025-12-08 08:10:16	Perfect, Strict, complete genes only	0	5	0	Strict	RbpA		protein homolog model	RbpA bacterial RNA polymerase-binding protein	rifamycin antibiotic	antibiotic target protection	87.39	97.37
HYEY-JH2357	2025-12-08 08:10:16	Perfect, Strict, complete genes only	0	5	0	Strict	vanY gene in vanB cluster		protein homolog model	vanY, glycopeptide resistance gene cluster	glycopeptide antibiotic	antibiotic target alteration	31.5	73.88
HYEY-JH2357	2025-12-08 08:10:16	Perfect, Strict, complete genes only	0	5	0	Strict	Mycobacteroides chelonae 16S rRNA mutation conferring resistance to kanamycin A	a1408g	rRNA gene variant model	16s rRNA with mutation conferring resistance to aminoglycoside antibiotics	aminoglycoside antibiotic	antibiotic target alteration	99.72	99.93	Curated-R
HYEY-JH2357	2025-12-08 08:10:16	Perfect, Strict, complete genes only	0	5	0	Strict	Mycobacteroides abscessus 23S rRNA with mutation conferring resistance to clarithromycin	a2059g	rRNA gene variant model	23S rRNA with mutation conferring resistance to macrolide antibiotics	macrolide antibiotic	antibiotic target alteration	99.9	99.97	Curated-R
HYEY-JH2358	2025-12-08 08:38:03	Perfect, Strict, complete genes only	0	5	0	Strict	RbpA		protein homolog model	RbpA bacterial RNA polymerase-binding protein	rifamycin antibiotic	antibiotic target protection	87.39	97.37
HYEY-JH2358	2025-12-08 08:38:03	Perfect, Strict, complete genes only	0	5	0	Strict	vanY gene in vanB cluster		protein homolog model	vanY, glycopeptide resistance gene cluster	glycopeptide antibiotic	antibiotic target alteration	31.5	73.88
HYEY-JH2358	2025-12-08 08:38:03	Perfect, Strict, complete genes only	0	5	0	Strict	qacJ		protein homolog model	small multidrug resistance (SMR) antibiotic efflux pump	disinfecting agents and antiseptics	antibiotic efflux	41.18	97.2
HYEY-JH2358	2025-12-08 08:38:03	Perfect, Strict, complete genes only	0	5	0	Strict	MAB		protein homolog model	class A Mycobacterium abscessus beta-lactamase	cephalosporin, penicillin beta-lactam	antibiotic inactivation	96.19	100
HYEY-JH2358	2025-12-08 08:38:03	Perfect, Strict, complete genes only	0	5	0	Strict	Mycobacteroides chelonae 16S rRNA mutation conferring resistance to kanamycin A	a1408g	rRNA gene variant model	16s rRNA with mutation conferring resistance to aminoglycoside antibiotics	aminoglycoside antibiotic	antibiotic target alteration	99.72	99.93	Curated-R
HYEY-JH2358	2025-12-08 08:38:03	Perfect, Strict, complete genes only	0	5	0	Strict	Mycobacteroides abscessus 23S rRNA with mutation conferring resistance to clarithromycin	a2059g	rRNA gene variant model	23S rRNA with mutation conferring resistance to macrolide antibiotics	macrolide antibiotic	antibiotic target alteration	99.87	99.97	Curated-R
HYEY-JH2410	2025-12-08 08:39:55	Perfect, Strict, complete genes only	0	4	0	Strict	MAB		protein homolog model	class A Mycobacterium abscessus beta-lactamase	cephalosporin, penicillin beta-lactam	antibiotic inactivation	96.19	100
HYEY-JH2410	2025-12-08 08:39:55	Perfect, Strict, complete genes only	0	4	0	Strict	RbpA		protein homolog model	RbpA bacterial RNA polymerase-binding protein	rifamycin antibiotic	antibiotic target protection	87.39	97.37
HYEY-JH2410	2025-12-08 08:39:55	Perfect, Strict, complete genes only	0	4	0	Strict	vanY gene in vanB cluster		protein homolog model	vanY, glycopeptide resistance gene cluster	glycopeptide antibiotic	antibiotic target alteration	27.12	73.88
HYEY-JH2410	2025-12-08 08:39:55	Perfect, Strict, complete genes only	0	4	0	Strict	Mycobacteroides chelonae 16S rRNA mutation conferring resistance to kanamycin A	a1408g	rRNA gene variant model	16s rRNA with mutation conferring resistance to aminoglycoside antibiotics	aminoglycoside antibiotic	antibiotic target alteration	99.72	99.93	Curated-R
HYEY-JH2410	2025-12-08 08:39:55	Perfect, Strict, complete genes only	0	4	0	Strict	Mycobacteroides abscessus 23S rRNA with mutation conferring resistance to clarithromycin	a2059g	rRNA gene variant model	23S rRNA with mutation conferring resistance to macrolide antibiotics	macrolide antibiotic	antibiotic target alteration	99.97	99.97	Curated-R
HYEY-JH2412	2025-12-08 07:15:15	Perfect, Strict, complete genes only	0	5	0	Strict	MAB		protein homolog model	class A Mycobacterium abscessus beta-lactamase	cephalosporin, penicillin beta-lactam	antibiotic inactivation	96.54	100
HYEY-JH2412	2025-12-08 07:15:15	Perfect, Strict, complete genes only	0	5	0	Strict	qacJ		protein homolog model	small multidrug resistance (SMR) antibiotic efflux pump	disinfecting agents and antiseptics	antibiotic efflux	41.18	97.2
HYEY-JH2412	2025-12-08 07:15:15	Perfect, Strict, complete genes only	0	5	0	Strict	vanY gene in vanB cluster		protein homolog model	vanY, glycopeptide resistance gene cluster	glycopeptide antibiotic	antibiotic target alteration	31.5	73.88
HYEY-JH2412	2025-12-08 07:15:15	Perfect, Strict, complete genes only	0	5	0	Strict	RbpA		protein homolog model	RbpA bacterial RNA polymerase-binding protein	rifamycin antibiotic	antibiotic target protection	87.39	97.37
HYEY-JH2412	2025-12-08 07:15:15	Perfect, Strict, complete genes only	0	5	0	Strict	Mycobacteroides chelonae 16S rRNA mutation conferring resistance to kanamycin A	a1408g	rRNA gene variant model	16s rRNA with mutation conferring resistance to aminoglycoside antibiotics	aminoglycoside antibiotic	antibiotic target alteration	99.65	99.93	Curated-R
HYEY-JH2412	2025-12-08 07:15:15	Perfect, Strict, complete genes only	0	5	0	Strict	Mycobacteroides abscessus 23S rRNA with mutation conferring resistance to clarithromycin	a2059g	rRNA gene variant model	23S rRNA with mutation conferring resistance to macrolide antibiotics	macrolide antibiotic	antibiotic target alteration	99.9	99.97	Curated-R
HYEY-JH2414	2025-12-08 08:16:04	Perfect, Strict, complete genes only	1	3	0	Perfect	MAB		protein homolog model	class A Mycobacterium abscessus beta-lactamase	cephalosporin, penicillin beta-lactam	antibiotic inactivation	100	100
HYEY-JH2414	2025-12-08 08:16:04	Perfect, Strict, complete genes only	1	3	0	Strict	RbpA		protein homolog model	RbpA bacterial RNA polymerase-binding protein	rifamycin antibiotic	antibiotic target protection	87.39	97.37
HYEY-JH2414	2025-12-08 08:16:04	Perfect, Strict, complete genes only	1	3	0	Strict	vanY gene in vanB cluster		protein homolog model	vanY, glycopeptide resistance gene cluster	glycopeptide antibiotic	antibiotic target alteration	27.12	73.88
HYEY-JH2414	2025-12-08 08:16:04	Perfect, Strict, complete genes only	1	3	0	Strict	Mycobacteroides chelonae 16S rRNA mutation conferring resistance to kanamycin A	a1408g	rRNA gene variant model	16s rRNA with mutation conferring resistance to aminoglycoside antibiotics	aminoglycoside antibiotic	antibiotic target alteration	99.72	99.93	Curated-R
HYEY-JH2414	2025-12-08 08:16:04	Perfect, Strict, complete genes only	1	3	0	Strict	Mycobacteroides abscessus 23S rRNA with mutation conferring resistance to clarithromycin	a2059g	rRNA gene variant model	23S rRNA with mutation conferring resistance to macrolide antibiotics	macrolide antibiotic	antibiotic target alteration	100	99.97	Curated-R
HYEY-JH2497	2025-12-08 05:46:22	Perfect, Strict, complete genes only	0	5	0	Strict	vanY gene in vanB cluster		protein homolog model	vanY, glycopeptide resistance gene cluster	glycopeptide antibiotic	antibiotic target alteration	31.5	73.88
HYEY-JH2497	2025-12-08 05:46:22	Perfect, Strict, complete genes only	0	5	0	Strict	RbpA		protein homolog model	RbpA bacterial RNA polymerase-binding protein	rifamycin antibiotic	antibiotic target protection	87.39	97.37
HYEY-JH2497	2025-12-08 05:46:22	Perfect, Strict, complete genes only	0	5	0	Strict	qacJ		protein homolog model	small multidrug resistance (SMR) antibiotic efflux pump	disinfecting agents and antiseptics	antibiotic efflux	41.18	97.2
HYEY-JH2497	2025-12-08 05:46:22	Perfect, Strict, complete genes only	0	5	0	Strict	MAB		protein homolog model	class A Mycobacterium abscessus beta-lactamase	cephalosporin, penicillin beta-lactam	antibiotic inactivation	95.96	94.12
HYEY-JH2497	2025-12-08 05:46:22	Perfect, Strict, complete genes only	0	5	0	Strict	Mycobacteroides chelonae 16S rRNA mutation conferring resistance to kanamycin A	a1408g	rRNA gene variant model	16s rRNA with mutation conferring resistance to aminoglycoside antibiotics	aminoglycoside antibiotic	antibiotic target alteration	99.79	99.93	Curated-R
HYEY-JH2497	2025-12-08 05:46:22	Perfect, Strict, complete genes only	0	5	0	Strict	Mycobacteroides abscessus 23S rRNA with mutation conferring resistance to clarithromycin	a2059g	rRNA gene variant model	23S rRNA with mutation conferring resistance to macrolide antibiotics	macrolide antibiotic	antibiotic target alteration	99.9	99.97	Curated-R
HYEY-JH2525	2025-12-08 05:49:47	Perfect, Strict, complete genes only	0	4	0	Strict	RbpA		protein homolog model	RbpA bacterial RNA polymerase-binding protein	rifamycin antibiotic	antibiotic target protection	87.39	97.37
HYEY-JH2525	2025-12-08 05:49:47	Perfect, Strict, complete genes only	0	4	0	Strict	vanY gene in vanB cluster		protein homolog model	vanY, glycopeptide resistance gene cluster	glycopeptide antibiotic	antibiotic target alteration	27.12	73.88
HYEY-JH2525	2025-12-08 05:49:47	Perfect, Strict, complete genes only	0	4	0	Strict	MAB		protein homolog model	class A Mycobacterium abscessus beta-lactamase	cephalosporin, penicillin beta-lactam	antibiotic inactivation	99.65	100
HYEY-JH2525	2025-12-08 05:49:47	Perfect, Strict, complete genes only	0	4	0	Strict	Mycobacteroides chelonae 16S rRNA mutation conferring resistance to kanamycin A	a1408g	rRNA gene variant model	16s rRNA with mutation conferring resistance to aminoglycoside antibiotics	aminoglycoside antibiotic	antibiotic target alteration	99.72	99.93	Curated-R
HYEY-JH2525	2025-12-08 05:49:47	Perfect, Strict, complete genes only	0	4	0	Strict	Mycobacteroides abscessus 23S rRNA with mutation conferring resistance to clarithromycin	a2059g	rRNA gene variant model	23S rRNA with mutation conferring resistance to macrolide antibiotics	macrolide antibiotic	antibiotic target alteration	100	99.97	Curated-R
HYEY-JH2583	2025-12-08 08:17:57	Perfect, Strict, complete genes only	0	3	0	Strict	MAB		protein homolog model	class A Mycobacterium abscessus beta-lactamase	cephalosporin, penicillin beta-lactam	antibiotic inactivation	99.65	100
HYEY-JH2583	2025-12-08 08:17:57	Perfect, Strict, complete genes only	0	3	0	Strict	RbpA		protein homolog model	RbpA bacterial RNA polymerase-binding protein	rifamycin antibiotic	antibiotic target protection	87.39	97.37
HYEY-JH2583	2025-12-08 08:17:57	Perfect, Strict, complete genes only	0	3	0	Strict	vanY gene in vanB cluster		protein homolog model	vanY, glycopeptide resistance gene cluster	glycopeptide antibiotic	antibiotic target alteration	27.12	73.88
HYEY-JH2583	2025-12-08 08:17:57	Perfect, Strict, complete genes only	0	3	0	Strict	Mycobacteroides chelonae 16S rRNA mutation conferring resistance to kanamycin A	a1408g	rRNA gene variant model	16s rRNA with mutation conferring resistance to aminoglycoside antibiotics	aminoglycoside antibiotic	antibiotic target alteration	99.72	99.93	Curated-R
HYEY-JH2634	2025-12-08 08:41:58	Perfect, Strict, complete genes only	0	5	0	Strict	MAB		protein homolog model	class A Mycobacterium abscessus beta-lactamase	cephalosporin, penicillin beta-lactam	antibiotic inactivation	96.19	100
HYEY-JH2634	2025-12-08 08:41:58	Perfect, Strict, complete genes only	0	5	0	Strict	qacJ		protein homolog model	small multidrug resistance (SMR) antibiotic efflux pump	disinfecting agents and antiseptics	antibiotic efflux	41.18	97.2
HYEY-JH2634	2025-12-08 08:41:58	Perfect, Strict, complete genes only	0	5	0	Strict	RbpA		protein homolog model	RbpA bacterial RNA polymerase-binding protein	rifamycin antibiotic	antibiotic target protection	87.39	97.37
HYEY-JH2634	2025-12-08 08:41:58	Perfect, Strict, complete genes only	0	5	0	Strict	vanY gene in vanB cluster		protein homolog model	vanY, glycopeptide resistance gene cluster	glycopeptide antibiotic	antibiotic target alteration	31.5	73.88
HYEY-JH2634	2025-12-08 08:41:58	Perfect, Strict, complete genes only	0	5	0	Strict	Mycobacteroides chelonae 16S rRNA mutation conferring resistance to kanamycin A	a1408g	rRNA gene variant model	16s rRNA with mutation conferring resistance to aminoglycoside antibiotics	aminoglycoside antibiotic	antibiotic target alteration	99.72	99.93	Curated-R
HYEY-JH2634	2025-12-08 08:41:58	Perfect, Strict, complete genes only	0	5	0	Strict	Mycobacteroides abscessus 23S rRNA with mutation conferring resistance to clarithromycin	a2059g	rRNA gene variant model	23S rRNA with mutation conferring resistance to macrolide antibiotics	macrolide antibiotic	antibiotic target alteration	99.87	99.97	Curated-R
HYEY-JH2635	2025-12-08 08:50:32	Perfect, Strict, complete genes only	0	5	0	Strict	RbpA		protein homolog model	RbpA bacterial RNA polymerase-binding protein	rifamycin antibiotic	antibiotic target protection	87.39	97.37
HYEY-JH2635	2025-12-08 08:50:32	Perfect, Strict, complete genes only	0	5	0	Strict	vanY gene in vanB cluster		protein homolog model	vanY, glycopeptide resistance gene cluster	glycopeptide antibiotic	antibiotic target alteration	31.5	73.88
HYEY-JH2635	2025-12-08 08:50:32	Perfect, Strict, complete genes only	0	5	0	Strict	qacJ		protein homolog model	small multidrug resistance (SMR) antibiotic efflux pump	disinfecting agents and antiseptics	antibiotic efflux	41.18	97.2
HYEY-JH2635	2025-12-08 08:50:32	Perfect, Strict, complete genes only	0	5	0	Strict	MAB		protein homolog model	class A Mycobacterium abscessus beta-lactamase	cephalosporin, penicillin beta-lactam	antibiotic inactivation	99.31	100
HYEY-JH2635	2025-12-08 08:50:32	Perfect, Strict, complete genes only	0	5	0	Strict	Mycobacteroides chelonae 16S rRNA mutation conferring resistance to kanamycin A	a1408g	rRNA gene variant model	16s rRNA with mutation conferring resistance to aminoglycoside antibiotics	aminoglycoside antibiotic	antibiotic target alteration	99.72	99.93	Curated-R
HYEY-JH2635	2025-12-08 08:50:32	Perfect, Strict, complete genes only	0	5	0	Strict	Mycobacteroides abscessus 23S rRNA with mutation conferring resistance to clarithromycin	a2059g	rRNA gene variant model	23S rRNA with mutation conferring resistance to macrolide antibiotics	macrolide antibiotic	antibiotic target alteration	99.9	99.97	Curated-R
HYEY-JH2638	2025-12-08 08:46:32	Perfect, Strict, complete genes only	0	5	0	Strict	MAB		protein homolog model	class A Mycobacterium abscessus beta-lactamase	cephalosporin, penicillin beta-lactam	antibiotic inactivation	95.96	94.12
HYEY-JH2638	2025-12-08 08:46:32	Perfect, Strict, complete genes only	0	5	0	Strict	qacJ		protein homolog model	small multidrug resistance (SMR) antibiotic efflux pump	disinfecting agents and antiseptics	antibiotic efflux	41.18	97.2
HYEY-JH2638	2025-12-08 08:46:32	Perfect, Strict, complete genes only	0	5	0	Strict	RbpA		protein homolog model	RbpA bacterial RNA polymerase-binding protein	rifamycin antibiotic	antibiotic target protection	87.39	97.37
HYEY-JH2638	2025-12-08 08:46:32	Perfect, Strict, complete genes only	0	5	0	Strict	vanY gene in vanB cluster		protein homolog model	vanY, glycopeptide resistance gene cluster	glycopeptide antibiotic	antibiotic target alteration	31.5	73.88
HYEY-JH2638	2025-12-08 08:46:32	Perfect, Strict, complete genes only	0	5	0	Strict	Mycobacteroides chelonae 16S rRNA mutation conferring resistance to kanamycin A	a1408g	rRNA gene variant model	16s rRNA with mutation conferring resistance to aminoglycoside antibiotics	aminoglycoside antibiotic	antibiotic target alteration	99.65	99.93	Curated-R
HYEY-JH2638	2025-12-08 08:46:32	Perfect, Strict, complete genes only	0	5	0	Strict	Mycobacteroides abscessus 23S rRNA with mutation conferring resistance to clarithromycin	a2059g	rRNA gene variant model	23S rRNA with mutation conferring resistance to macrolide antibiotics	macrolide antibiotic	antibiotic target alteration	99.87	99.97	Curated-R
HYEY-JH2742	2025-12-08 08:52:17	Perfect, Strict, complete genes only	1	3	0	Perfect	MAB		protein homolog model	class A Mycobacterium abscessus beta-lactamase	cephalosporin, penicillin beta-lactam	antibiotic inactivation	100	100
HYEY-JH2742	2025-12-08 08:52:17	Perfect, Strict, complete genes only	1	3	0	Strict	RbpA		protein homolog model	RbpA bacterial RNA polymerase-binding protein	rifamycin antibiotic	antibiotic target protection	87.39	97.37
HYEY-JH2742	2025-12-08 08:52:17	Perfect, Strict, complete genes only	1	3	0	Strict	vanY gene in vanB cluster		protein homolog model	vanY, glycopeptide resistance gene cluster	glycopeptide antibiotic	antibiotic target alteration	27.12	73.88
HYEY-JH2742	2025-12-08 08:52:17	Perfect, Strict, complete genes only	1	3	0	Strict	Mycobacteroides chelonae 16S rRNA mutation conferring resistance to kanamycin A	a1408g	rRNA gene variant model	16s rRNA with mutation conferring resistance to aminoglycoside antibiotics	aminoglycoside antibiotic	antibiotic target alteration	99.72	99.93	Curated-R
HYEY-JH2742	2025-12-08 08:52:17	Perfect, Strict, complete genes only	1	3	0	Strict	Mycobacteroides abscessus 23S rRNA with mutation conferring resistance to clarithromycin	a2059g	rRNA gene variant model	23S rRNA with mutation conferring resistance to macrolide antibiotics	macrolide antibiotic	antibiotic target alteration	100	99.97	Curated-R
HYEY-JH2746	2025-12-08 08:54:14	Perfect, Strict, complete genes only	1	3	0	Perfect	MAB		protein homolog model	class A Mycobacterium abscessus beta-lactamase	cephalosporin, penicillin beta-lactam	antibiotic inactivation	100	100
HYEY-JH2746	2025-12-08 08:54:14	Perfect, Strict, complete genes only	1	3	0	Strict	vanY gene in vanB cluster		protein homolog model	vanY, glycopeptide resistance gene cluster	glycopeptide antibiotic	antibiotic target alteration	27.68	73.88
HYEY-JH2746	2025-12-08 08:54:14	Perfect, Strict, complete genes only	1	3	0	Strict	RbpA		protein homolog model	RbpA bacterial RNA polymerase-binding protein	rifamycin antibiotic	antibiotic target protection	87.39	97.37
HYEY-JH2746	2025-12-08 08:54:14	Perfect, Strict, complete genes only	1	3	0	Strict	Mycobacteroides chelonae 16S rRNA mutation conferring resistance to kanamycin A	a1408g	rRNA gene variant model	16s rRNA with mutation conferring resistance to aminoglycoside antibiotics	aminoglycoside antibiotic	antibiotic target alteration	99.72	99.93	Curated-R
HYEY-JH2746	2025-12-08 08:54:14	Perfect, Strict, complete genes only	1	3	0	Strict	Mycobacteroides abscessus 23S rRNA with mutation conferring resistance to clarithromycin	a2059g	rRNA gene variant model	23S rRNA with mutation conferring resistance to macrolide antibiotics	macrolide antibiotic	antibiotic target alteration	100	99.97	Curated-R
HYEY-JH2778	2025-12-08 08:56:03	Perfect, Strict, complete genes only	0	4	0	Strict	MAB		protein homolog model	class A Mycobacterium abscessus beta-lactamase	cephalosporin, penicillin beta-lactam	antibiotic inactivation	98.96	100
HYEY-JH2778	2025-12-08 08:56:03	Perfect, Strict, complete genes only	0	4	0	Strict	RbpA		protein homolog model	RbpA bacterial RNA polymerase-binding protein	rifamycin antibiotic	antibiotic target protection	87.39	97.37
HYEY-JH2778	2025-12-08 08:56:03	Perfect, Strict, complete genes only	0	4	0	Strict	vanY gene in vanB cluster		protein homolog model	vanY, glycopeptide resistance gene cluster	glycopeptide antibiotic	antibiotic target alteration	27.12	73.88
HYEY-JH2778	2025-12-08 08:56:03	Perfect, Strict, complete genes only	0	4	0	Strict	Mycobacteroides chelonae 16S rRNA mutation conferring resistance to kanamycin A	a1408g	rRNA gene variant model	16s rRNA with mutation conferring resistance to aminoglycoside antibiotics	aminoglycoside antibiotic	antibiotic target alteration	99.72	99.93	Curated-R
HYEY-JH2778	2025-12-08 08:56:03	Perfect, Strict, complete genes only	0	4	0	Strict	Mycobacteroides abscessus 23S rRNA with mutation conferring resistance to clarithromycin	a2059g	rRNA gene variant model	23S rRNA with mutation conferring resistance to macrolide antibiotics	macrolide antibiotic	antibiotic target alteration	100	99.97	Curated-R
HYEY-JH2858	2025-12-08 09:01:26	Perfect, Strict, complete genes only	1	3	0	Perfect	MAB		protein homolog model	class A Mycobacterium abscessus beta-lactamase	cephalosporin, penicillin beta-lactam	antibiotic inactivation	100	100
HYEY-JH2858	2025-12-08 09:01:26	Perfect, Strict, complete genes only	1	3	0	Strict	RbpA		protein homolog model	RbpA bacterial RNA polymerase-binding protein	rifamycin antibiotic	antibiotic target protection	87.39	97.37
HYEY-JH2858	2025-12-08 09:01:26	Perfect, Strict, complete genes only	1	3	0	Strict	vanY gene in vanB cluster		protein homolog model	vanY, glycopeptide resistance gene cluster	glycopeptide antibiotic	antibiotic target alteration	27.12	73.88
HYEY-JH2858	2025-12-08 09:01:26	Perfect, Strict, complete genes only	1	3	0	Strict	Mycobacteroides chelonae 16S rRNA mutation conferring resistance to kanamycin A	a1408g	rRNA gene variant model	16s rRNA with mutation conferring resistance to aminoglycoside antibiotics	aminoglycoside antibiotic	antibiotic target alteration	99.72	99.93	Curated-R
HYEY-JH2858	2025-12-08 09:01:26	Perfect, Strict, complete genes only	1	3	0	Strict	Mycobacteroides abscessus 23S rRNA with mutation conferring resistance to clarithromycin	a2059g	rRNA gene variant model	23S rRNA with mutation conferring resistance to macrolide antibiotics	macrolide antibiotic	antibiotic target alteration	100	99.97	Curated-R
HYEY-JH2859	2025-12-08 08:59:34	Perfect, Strict, complete genes only	0	5	0	Strict	vanY gene in vanB cluster		protein homolog model	vanY, glycopeptide resistance gene cluster	glycopeptide antibiotic	antibiotic target alteration	31.5	73.88
HYEY-JH2859	2025-12-08 08:59:34	Perfect, Strict, complete genes only	0	5	0	Strict	RbpA		protein homolog model	RbpA bacterial RNA polymerase-binding protein	rifamycin antibiotic	antibiotic target protection	87.39	97.37
HYEY-JH2859	2025-12-08 08:59:34	Perfect, Strict, complete genes only	0	5	0	Strict	MAB		protein homolog model	class A Mycobacterium abscessus beta-lactamase	cephalosporin, penicillin beta-lactam	antibiotic inactivation	95.96	94.12
HYEY-JH2859	2025-12-08 08:59:34	Perfect, Strict, complete genes only	0	5	0	Strict	qacJ		protein homolog model	small multidrug resistance (SMR) antibiotic efflux pump	disinfecting agents and antiseptics	antibiotic efflux	41.18	97.2
HYEY-JH2859	2025-12-08 08:59:34	Perfect, Strict, complete genes only	0	5	0	Strict	Mycobacteroides chelonae 16S rRNA mutation conferring resistance to kanamycin A	a1408g	rRNA gene variant model	16s rRNA with mutation conferring resistance to aminoglycoside antibiotics	aminoglycoside antibiotic	antibiotic target alteration	99.79	99.93	Curated-R
HYEY-JH2859	2025-12-08 08:59:34	Perfect, Strict, complete genes only	0	5	0	Strict	Mycobacteroides abscessus 23S rRNA with mutation conferring resistance to clarithromycin	a2059g	rRNA gene variant model	23S rRNA with mutation conferring resistance to macrolide antibiotics	macrolide antibiotic	antibiotic target alteration	99.9	99.97	Curated-R
HYEY-JH2910	2025-12-08 09:17:30	Perfect, Strict, complete genes only	0	5	0	Strict	RbpA		protein homolog model	RbpA bacterial RNA polymerase-binding protein	rifamycin antibiotic	antibiotic target protection	87.39	97.37
HYEY-JH2910	2025-12-08 09:17:30	Perfect, Strict, complete genes only	0	5	0	Strict	vanY gene in vanB cluster		protein homolog model	vanY, glycopeptide resistance gene cluster	glycopeptide antibiotic	antibiotic target alteration	31.5	73.88
HYEY-JH2910	2025-12-08 09:17:30	Perfect, Strict, complete genes only	0	5	0	Strict	MAB		protein homolog model	class A Mycobacterium abscessus beta-lactamase	cephalosporin, penicillin beta-lactam	antibiotic inactivation	96.19	100
HYEY-JH2910	2025-12-08 09:17:30	Perfect, Strict, complete genes only	0	5	0	Strict	qacJ		protein homolog model	small multidrug resistance (SMR) antibiotic efflux pump	disinfecting agents and antiseptics	antibiotic efflux	41.18	97.2
HYEY-JH2910	2025-12-08 09:17:30	Perfect, Strict, complete genes only	0	5	0	Strict	Mycobacteroides chelonae 16S rRNA mutation conferring resistance to kanamycin A	a1408g	rRNA gene variant model	16s rRNA with mutation conferring resistance to aminoglycoside antibiotics	aminoglycoside antibiotic	antibiotic target alteration	99.72	99.93	Curated-R
HYEY-JH2910	2025-12-08 09:17:30	Perfect, Strict, complete genes only	0	5	0	Strict	Mycobacteroides abscessus 23S rRNA with mutation conferring resistance to clarithromycin	a2059g	rRNA gene variant model	23S rRNA with mutation conferring resistance to macrolide antibiotics	macrolide antibiotic	antibiotic target alteration	99.87	99.97	Curated-R
HYEY-JH3109	2025-12-08 09:19:26	Perfect, Strict, complete genes only	0	4	0	Strict	vanY gene in vanB cluster		protein homolog model	vanY, glycopeptide resistance gene cluster	glycopeptide antibiotic	antibiotic target alteration	27.12	73.88
HYEY-JH3109	2025-12-08 09:19:26	Perfect, Strict, complete genes only	0	4	0	Strict	RbpA		protein homolog model	RbpA bacterial RNA polymerase-binding protein	rifamycin antibiotic	antibiotic target protection	87.39	97.37
HYEY-JH3109	2025-12-08 09:19:26	Perfect, Strict, complete genes only	0	4	0	Strict	MAB		protein homolog model	class A Mycobacterium abscessus beta-lactamase	cephalosporin, penicillin beta-lactam	antibiotic inactivation	99.65	100
HYEY-JH3109	2025-12-08 09:19:26	Perfect, Strict, complete genes only	0	4	0	Strict	Mycobacteroides chelonae 16S rRNA mutation conferring resistance to kanamycin A	a1408g	rRNA gene variant model	16s rRNA with mutation conferring resistance to aminoglycoside antibiotics	aminoglycoside antibiotic	antibiotic target alteration	99.72	99.93	Curated-R
HYEY-JH3109	2025-12-08 09:19:26	Perfect, Strict, complete genes only	0	4	0	Strict	Mycobacteroides abscessus 23S rRNA with mutation conferring resistance to clarithromycin	a2059g	rRNA gene variant model	23S rRNA with mutation conferring resistance to macrolide antibiotics	macrolide antibiotic	antibiotic target alteration	99.9	99.97	Curated-R
HYEY-JH3110	2025-12-08 09:09:03	Perfect, Strict, complete genes only	0	4	0	Strict	MAB		protein homolog model	class A Mycobacterium abscessus beta-lactamase	cephalosporin, penicillin beta-lactam	antibiotic inactivation	96.19	100
HYEY-JH3110	2025-12-08 09:09:03	Perfect, Strict, complete genes only	0	4	0	Strict	RbpA		protein homolog model	RbpA bacterial RNA polymerase-binding protein	rifamycin antibiotic	antibiotic target protection	87.39	97.37
HYEY-JH3110	2025-12-08 09:09:03	Perfect, Strict, complete genes only	0	4	0	Strict	vanY gene in vanB cluster		protein homolog model	vanY, glycopeptide resistance gene cluster	glycopeptide antibiotic	antibiotic target alteration	27.12	73.88
HYEY-JH3110	2025-12-08 09:09:03	Perfect, Strict, complete genes only	0	4	0	Strict	Mycobacteroides chelonae 16S rRNA mutation conferring resistance to kanamycin A	a1408g	rRNA gene variant model	16s rRNA with mutation conferring resistance to aminoglycoside antibiotics	aminoglycoside antibiotic	antibiotic target alteration	99.72	99.93	Curated-R
HYEY-JH3110	2025-12-08 09:09:03	Perfect, Strict, complete genes only	0	4	0	Strict	Mycobacteroides abscessus 23S rRNA with mutation conferring resistance to clarithromycin	a2059g	rRNA gene variant model	23S rRNA with mutation conferring resistance to macrolide antibiotics	macrolide antibiotic	antibiotic target alteration	99.94	99.97	Curated-R
HYEY-JH3254	2025-12-08 14:01:36	Perfect, Strict, complete genes only	0	4	0	Strict	MAB		protein homolog model	class A Mycobacterium abscessus beta-lactamase	cephalosporin, penicillin beta-lactam	antibiotic inactivation	96.19	100
HYEY-JH3254	2025-12-08 14:01:36	Perfect, Strict, complete genes only	0	4	0	Strict	RbpA		protein homolog model	RbpA bacterial RNA polymerase-binding protein	rifamycin antibiotic	antibiotic target protection	87.39	97.37
HYEY-JH3254	2025-12-08 14:01:36	Perfect, Strict, complete genes only	0	4	0	Strict	vanY gene in vanB cluster		protein homolog model	vanY, glycopeptide resistance gene cluster	glycopeptide antibiotic	antibiotic target alteration	27.12	73.88
HYEY-JH3254	2025-12-08 14:01:36	Perfect, Strict, complete genes only	0	4	0	Strict	Mycobacteroides chelonae 16S rRNA mutation conferring resistance to kanamycin A	a1408g	rRNA gene variant model	16s rRNA with mutation conferring resistance to aminoglycoside antibiotics	aminoglycoside antibiotic	antibiotic target alteration	99.72	99.93	Curated-R
HYEY-JH3254	2025-12-08 14:01:36	Perfect, Strict, complete genes only	0	4	0	Strict	Mycobacteroides abscessus 23S rRNA with mutation conferring resistance to clarithromycin	a2059g	rRNA gene variant model	23S rRNA with mutation conferring resistance to macrolide antibiotics	macrolide antibiotic	antibiotic target alteration	99.97	99.97	Curated-R
HYEY-JH3416	2025-12-08 09:27:25	Perfect, Strict, complete genes only	1	3	0	Perfect	MAB		protein homolog model	class A Mycobacterium abscessus beta-lactamase	cephalosporin, penicillin beta-lactam	antibiotic inactivation	100	100
HYEY-JH3416	2025-12-08 09:27:25	Perfect, Strict, complete genes only	1	3	0	Strict	vanY gene in vanB cluster		protein homolog model	vanY, glycopeptide resistance gene cluster	glycopeptide antibiotic	antibiotic target alteration	27.12	73.88
HYEY-JH3416	2025-12-08 09:27:25	Perfect, Strict, complete genes only	1	3	0	Strict	RbpA		protein homolog model	RbpA bacterial RNA polymerase-binding protein	rifamycin antibiotic	antibiotic target protection	87.39	97.37
HYEY-JH3416	2025-12-08 09:27:25	Perfect, Strict, complete genes only	1	3	0	Strict	Mycobacteroides chelonae 16S rRNA mutation conferring resistance to kanamycin A	a1408g	rRNA gene variant model	16s rRNA with mutation conferring resistance to aminoglycoside antibiotics	aminoglycoside antibiotic	antibiotic target alteration	99.72	99.93	Curated-R
HYEY-JH3416	2025-12-08 09:27:25	Perfect, Strict, complete genes only	1	3	0	Strict	Mycobacteroides abscessus 23S rRNA with mutation conferring resistance to clarithromycin	a2059g	rRNA gene variant model	23S rRNA with mutation conferring resistance to macrolide antibiotics	macrolide antibiotic	antibiotic target alteration	100	99.97	Curated-R
HYEY-JH3417	2025-12-08 14:17:09	Perfect, Strict, complete genes only	0	5	0	Strict	vanY gene in vanB cluster		protein homolog model	vanY, glycopeptide resistance gene cluster	glycopeptide antibiotic	antibiotic target alteration	31.5	73.88
HYEY-JH3417	2025-12-08 14:17:09	Perfect, Strict, complete genes only	0	5	0	Strict	RbpA		protein homolog model	RbpA bacterial RNA polymerase-binding protein	rifamycin antibiotic	antibiotic target protection	87.39	97.37
HYEY-JH3417	2025-12-08 14:17:09	Perfect, Strict, complete genes only	0	5	0	Strict	MAB		protein homolog model	class A Mycobacterium abscessus beta-lactamase	cephalosporin, penicillin beta-lactam	antibiotic inactivation	96.19	100
HYEY-JH3417	2025-12-08 14:17:09	Perfect, Strict, complete genes only	0	5	0	Strict	qacJ		protein homolog model	small multidrug resistance (SMR) antibiotic efflux pump	disinfecting agents and antiseptics	antibiotic efflux	41.18	97.2
HYEY-JH3417	2025-12-08 14:17:09	Perfect, Strict, complete genes only	0	5	0	Strict	Mycobacteroides chelonae 16S rRNA mutation conferring resistance to kanamycin A	a1408g	rRNA gene variant model	16s rRNA with mutation conferring resistance to aminoglycoside antibiotics	aminoglycoside antibiotic	antibiotic target alteration	99.72	99.93	Curated-R
HYEY-JH3417	2025-12-08 14:17:09	Perfect, Strict, complete genes only	0	5	0	Strict	Mycobacteroides abscessus 23S rRNA with mutation conferring resistance to clarithromycin	a2059g	rRNA gene variant model	23S rRNA with mutation conferring resistance to macrolide antibiotics	macrolide antibiotic	antibiotic target alteration	99.87	99.97	Curated-R
HYEY-JH3444	2025-12-08 14:07:18	Perfect, Strict, complete genes only	0	4	0	Strict	MAB		protein homolog model	class A Mycobacterium abscessus beta-lactamase	cephalosporin, penicillin beta-lactam	antibiotic inactivation	96.19	100
HYEY-JH3444	2025-12-08 14:07:18	Perfect, Strict, complete genes only	0	4	0	Strict	RbpA		protein homolog model	RbpA bacterial RNA polymerase-binding protein	rifamycin antibiotic	antibiotic target protection	87.39	97.37
HYEY-JH3444	2025-12-08 14:07:18	Perfect, Strict, complete genes only	0	4	0	Strict	vanY gene in vanB cluster		protein homolog model	vanY, glycopeptide resistance gene cluster	glycopeptide antibiotic	antibiotic target alteration	27.12	73.88
HYEY-JH3444	2025-12-08 14:07:18	Perfect, Strict, complete genes only	0	4	0	Strict	Mycobacteroides chelonae 16S rRNA mutation conferring resistance to kanamycin A	a1408g	rRNA gene variant model	16s rRNA with mutation conferring resistance to aminoglycoside antibiotics	aminoglycoside antibiotic	antibiotic target alteration	99.72	99.93	Curated-R
HYEY-JH3444	2025-12-08 14:07:18	Perfect, Strict, complete genes only	0	4	0	Strict	Mycobacteroides abscessus 23S rRNA with mutation conferring resistance to clarithromycin	a2059g	rRNA gene variant model	23S rRNA with mutation conferring resistance to macrolide antibiotics	macrolide antibiotic	antibiotic target alteration	99.97	99.97	Curated-R
HYEY-JH3447	2025-12-08 14:11:30	Perfect, Strict, complete genes only	0	4	0	Strict	MAB	/	protein homolog model	class A Mycobacterium abscessus beta-lactamase	cephalosporin, penicillin beta-lactam	antibiotic inactivation	98.96	100
HYEY-JH3447	2025-12-08 14:11:30	Perfect, Strict, complete genes only	0	4	0	Strict	Erm(41)	/	protein homolog model	Erm 23S ribosomal RNA methyltransferase	macrolide antibiotic, lincosamide antibiotic, streptogramin antibiotic, streptogramin A antibiotic, streptogramin B antibiotic	antibiotic target alteration	98.55	100
HYEY-JH3447	2025-12-08 14:11:30	Perfect, Strict, complete genes only	0	4	0	Strict	RbpA	/	protein homolog model	RbpA bacterial RNA polymerase-binding protein	rifamycin antibiotic	antibiotic target protection	87.39	97.37
HYEY-JH3447	2025-12-08 14:11:30	Perfect, Strict, complete genes only	0	4	0	Strict	vanY gene in vanB cluster	/	protein homolog model	vanY, glycopeptide resistance gene cluster	glycopeptide antibiotic	antibiotic target alteration	27.12	73.88
HYEY-JH3447	2025-12-08 14:11:30	Perfect, Strict, complete genes only	0	4	0	Strict	Mycobacteroides chelonae 16S rRNA mutation conferring resistance to kanamycin A	a1408g	rRNA gene variant model	16s rRNA with mutation conferring resistance to aminoglycoside antibiotics	aminoglycoside antibiotic	antibiotic target alteration	99.72	99.93	Curated-R
HYEY-JH3447	2025-12-08 14:11:30	Perfect, Strict, complete genes only	0	4	0	Strict	Mycobacteroides abscessus 23S rRNA with mutation conferring resistance to clarithromycin	a2059g	rRNA gene variant model	23S rRNA with mutation conferring resistance to macrolide antibiotics	macrolide antibiotic	antibiotic target alteration	99.94	99.97	Curated-R
HYEY-JH3448	2025-12-08 14:09:20	Perfect, Strict, complete genes only	1	3	0	Perfect	MAB		protein homolog model	class A Mycobacterium abscessus beta-lactamase	cephalosporin, penicillin beta-lactam	antibiotic inactivation	100	100
HYEY-JH3448	2025-12-08 14:09:20	Perfect, Strict, complete genes only	1	3	0	Strict	RbpA		protein homolog model	RbpA bacterial RNA polymerase-binding protein	rifamycin antibiotic	antibiotic target protection	87.39	97.37
HYEY-JH3448	2025-12-08 14:09:20	Perfect, Strict, complete genes only	1	3	0	Strict	vanY gene in vanB cluster		protein homolog model	vanY, glycopeptide resistance gene cluster	glycopeptide antibiotic	antibiotic target alteration	27.12	73.88
HYEY-JH3448	2025-12-08 14:09:20	Perfect, Strict, complete genes only	1	3	0	Strict	Mycobacteroides chelonae 16S rRNA mutation conferring resistance to kanamycin A	a1408g	rRNA gene variant model	16s rRNA with mutation conferring resistance to aminoglycoside antibiotics	aminoglycoside antibiotic	antibiotic target alteration	99.72	99.93	Curated-R
HYEY-JH3448	2025-12-08 14:09:20	Perfect, Strict, complete genes only	1	3	0	Strict	Mycobacteroides abscessus 23S rRNA with mutation conferring resistance to clarithromycin	a2059g	rRNA gene variant model	23S rRNA with mutation conferring resistance to macrolide antibiotics	macrolide antibiotic	antibiotic target alteration	100	99.97	Curated-R
HYEY-JH3586	2025-12-08 14:13:21	Perfect, Strict, complete genes only	0	4	0	Strict	MAB		protein homolog model	class A Mycobacterium abscessus beta-lactamase	cephalosporin, penicillin beta-lactam	antibiotic inactivation	99.31	100
HYEY-JH3586	2025-12-08 14:13:21	Perfect, Strict, complete genes only	0	4	0	Strict	RbpA		protein homolog model	RbpA bacterial RNA polymerase-binding protein	rifamycin antibiotic	antibiotic target protection	87.39	97.37
HYEY-JH3586	2025-12-08 14:13:21	Perfect, Strict, complete genes only	0	4	0	Strict	vanY gene in vanB cluster		protein homolog model	vanY, glycopeptide resistance gene cluster	glycopeptide antibiotic	antibiotic target alteration	27.12	73.88
HYEY-JH3586	2025-12-08 14:13:21	Perfect, Strict, complete genes only	0	4	0	Strict	Mycobacteroides chelonae 16S rRNA mutation conferring resistance to kanamycin A	a1408g	rRNA gene variant model	16s rRNA with mutation conferring resistance to aminoglycoside antibiotics	aminoglycoside antibiotic	antibiotic target alteration	99.72	99.93	Curated-R
HYEY-JH3586	2025-12-08 14:13:21	Perfect, Strict, complete genes only	0	4	0	Strict	Mycobacteroides abscessus 23S rRNA with mutation conferring resistance to clarithromycin	a2059g	rRNA gene variant model	23S rRNA with mutation conferring resistance to macrolide antibiotics	macrolide antibiotic	antibiotic target alteration	100	99.97	Curated-R
HYEY-JH3645	2025-12-08 14:29:07	Perfect, Strict, complete genes only	0	5	0	Strict	vanY gene in vanB cluster		protein homolog model	vanY, glycopeptide resistance gene cluster	glycopeptide antibiotic	antibiotic target alteration	31.5	73.88
HYEY-JH3645	2025-12-08 14:29:07	Perfect, Strict, complete genes only	0	5	0	Strict	RbpA		protein homolog model	RbpA bacterial RNA polymerase-binding protein	rifamycin antibiotic	antibiotic target protection	87.39	97.37
HYEY-JH3645	2025-12-08 14:29:07	Perfect, Strict, complete genes only	0	5	0	Strict	MAB		protein homolog model	class A Mycobacterium abscessus beta-lactamase	cephalosporin, penicillin beta-lactam	antibiotic inactivation	96.19	100
HYEY-JH3645	2025-12-08 14:29:07	Perfect, Strict, complete genes only	0	5	0	Strict	qacJ		protein homolog model	small multidrug resistance (SMR) antibiotic efflux pump	disinfecting agents and antiseptics	antibiotic efflux	41.18	97.2
HYEY-JH3645	2025-12-08 14:29:07	Perfect, Strict, complete genes only	0	5	0	Strict	Mycobacteroides chelonae 16S rRNA mutation conferring resistance to kanamycin A	a1408g	rRNA gene variant model	16s rRNA with mutation conferring resistance to aminoglycoside antibiotics	aminoglycoside antibiotic	antibiotic target alteration	99.72	99.93	Curated-R
HYEY-JH3645	2025-12-08 14:29:07	Perfect, Strict, complete genes only	0	5	0	Strict	Mycobacteroides abscessus 23S rRNA with mutation conferring resistance to clarithromycin	a2059g	rRNA gene variant model	23S rRNA with mutation conferring resistance to macrolide antibiotics	macrolide antibiotic	antibiotic target alteration	99.87	99.97	Curated-R
HYEY-JH3646	2025-12-08 14:24:36	Perfect, Strict, complete genes only	1	3	0	Perfect	MAB		protein homolog model	class A Mycobacterium abscessus beta-lactamase	cephalosporin, penicillin beta-lactam	antibiotic inactivation	100	100
HYEY-JH3646	2025-12-08 14:24:36	Perfect, Strict, complete genes only	1	3	0	Strict	vanY gene in vanB cluster		protein homolog model	vanY, glycopeptide resistance gene cluster	glycopeptide antibiotic	antibiotic target alteration	27.12	73.88
HYEY-JH3646	2025-12-08 14:24:36	Perfect, Strict, complete genes only	1	3	0	Strict	RbpA		protein homolog model	RbpA bacterial RNA polymerase-binding protein	rifamycin antibiotic	antibiotic target protection	87.39	97.37
HYEY-JH3646	2025-12-08 14:24:36	Perfect, Strict, complete genes only	1	3	0	Strict	Mycobacteroides chelonae 16S rRNA mutation conferring resistance to kanamycin A	a1408g	rRNA gene variant model	16s rRNA with mutation conferring resistance to aminoglycoside antibiotics	aminoglycoside antibiotic	antibiotic target alteration	99.72	99.93	Curated-R
HYEY-JH3646	2025-12-08 14:24:36	Perfect, Strict, complete genes only	1	3	0	Strict	Mycobacteroides abscessus 23S rRNA with mutation conferring resistance to clarithromycin	a2059g	rRNA gene variant model	23S rRNA with mutation conferring resistance to macrolide antibiotics	macrolide antibiotic	antibiotic target alteration	100	99.97	Curated-R
HYEY-JH3674	2025-12-08 14:31:00	Perfect, Strict, complete genes only	0	4	0	Strict	MAB		protein homolog model	class A Mycobacterium abscessus beta-lactamase	cephalosporin, penicillin beta-lactam	antibiotic inactivation	98.62	100
HYEY-JH3674	2025-12-08 14:31:00	Perfect, Strict, complete genes only	0	4	0	Strict	vanY gene in vanB cluster		protein homolog model	vanY, glycopeptide resistance gene cluster	glycopeptide antibiotic	antibiotic target alteration	27.12	73.88
HYEY-JH3674	2025-12-08 14:31:00	Perfect, Strict, complete genes only	0	4	0	Strict	RbpA		protein homolog model	RbpA bacterial RNA polymerase-binding protein	rifamycin antibiotic	antibiotic target protection	87.39	97.37
HYEY-JH3674	2025-12-08 14:31:00	Perfect, Strict, complete genes only	0	4	0	Strict	Mycobacteroides chelonae 16S rRNA mutation conferring resistance to kanamycin A	a1408g	rRNA gene variant model	16s rRNA with mutation conferring resistance to aminoglycoside antibiotics	aminoglycoside antibiotic	antibiotic target alteration	99.72	99.93	Curated-R
HYEY-JH3674	2025-12-08 14:31:00	Perfect, Strict, complete genes only	0	4	0	Strict	Mycobacteroides abscessus 23S rRNA with mutation conferring resistance to clarithromycin	a2059g	rRNA gene variant model	23S rRNA with mutation conferring resistance to macrolide antibiotics	macrolide antibiotic	antibiotic target alteration	99.97	99.97	Curated-R
HYEY-JH3731	2025-12-08 15:59:22	Perfect, Strict, complete genes only	0	4	0	Strict	vanY gene in vanB cluster		protein homolog model	vanY, glycopeptide resistance gene cluster	glycopeptide antibiotic	antibiotic target alteration	27.12	73.88
HYEY-JH3731	2025-12-08 15:59:22	Perfect, Strict, complete genes only	0	4	0	Strict	RbpA		protein homolog model	RbpA bacterial RNA polymerase-binding protein	rifamycin antibiotic	antibiotic target protection	87.39	97.37
HYEY-JH3731	2025-12-08 15:59:22	Perfect, Strict, complete genes only	0	4	0	Strict	MAB		protein homolog model	class A Mycobacterium abscessus beta-lactamase	cephalosporin, penicillin beta-lactam	antibiotic inactivation	99.31	100
HYEY-JH3731	2025-12-08 15:59:22	Perfect, Strict, complete genes only	0	4	0	Strict	Mycobacteroides chelonae 16S rRNA mutation conferring resistance to kanamycin A	a1408g	rRNA gene variant model	16s rRNA with mutation conferring resistance to aminoglycoside antibiotics	aminoglycoside antibiotic	antibiotic target alteration	99.72	99.93	Curated-R
HYEY-JH3731	2025-12-08 15:59:22	Perfect, Strict, complete genes only	0	4	0	Strict	Mycobacteroides abscessus 23S rRNA with mutation conferring resistance to clarithromycin	a2059g	rRNA gene variant model	23S rRNA with mutation conferring resistance to macrolide antibiotics	macrolide antibiotic	antibiotic target alteration	100	99.97	Curated-R
HYEY-JH3732	2025-12-08 15:57:29	Perfect, Strict, complete genes only	0	4	0	Strict	RbpA		protein homolog model	RbpA bacterial RNA polymerase-binding protein	rifamycin antibiotic	antibiotic target protection	87.39	97.37
HYEY-JH3732	2025-12-08 15:57:29	Perfect, Strict, complete genes only	0	4	0	Strict	vanY gene in vanB cluster		protein homolog model	vanY, glycopeptide resistance gene cluster	glycopeptide antibiotic	antibiotic target alteration	27.12	73.88
HYEY-JH3732	2025-12-08 15:57:29	Perfect, Strict, complete genes only	0	4	0	Strict	MAB		protein homolog model	class A Mycobacterium abscessus beta-lactamase	cephalosporin, penicillin beta-lactam	antibiotic inactivation	99.65	100
HYEY-JH3732	2025-12-08 15:57:29	Perfect, Strict, complete genes only	0	4	0	Strict	Mycobacteroides chelonae 16S rRNA mutation conferring resistance to kanamycin A	a1408g	rRNA gene variant model	16s rRNA with mutation conferring resistance to aminoglycoside antibiotics	aminoglycoside antibiotic	antibiotic target alteration	99.72	99.93	Curated-R
HYEY-JH3732	2025-12-08 15:57:29	Perfect, Strict, complete genes only	0	4	0	Strict	Mycobacteroides abscessus 23S rRNA with mutation conferring resistance to clarithromycin	a2059g	rRNA gene variant model	23S rRNA with mutation conferring resistance to macrolide antibiotics	macrolide antibiotic	antibiotic target alteration	100	99.97	Curated-R
HYEY-JH3733	2025-12-08 14:37:08	Perfect, Strict, complete genes only	0	4	0	Strict	MAB		protein homolog model	class A Mycobacterium abscessus beta-lactamase	cephalosporin, penicillin beta-lactam	antibiotic inactivation	99.65	100
HYEY-JH3733	2025-12-08 14:37:08	Perfect, Strict, complete genes only	0	4	0	Strict	RbpA		protein homolog model	RbpA bacterial RNA polymerase-binding protein	rifamycin antibiotic	antibiotic target protection	87.39	97.37
HYEY-JH3733	2025-12-08 14:37:08	Perfect, Strict, complete genes only	0	4	0	Strict	vanY gene in vanB cluster		protein homolog model	vanY, glycopeptide resistance gene cluster	glycopeptide antibiotic	antibiotic target alteration	27.12	73.88
HYEY-JH3733	2025-12-08 14:37:08	Perfect, Strict, complete genes only	0	4	0	Strict	Mycobacteroides chelonae 16S rRNA mutation conferring resistance to kanamycin A	a1408g	rRNA gene variant model	16s rRNA with mutation conferring resistance to aminoglycoside antibiotics	aminoglycoside antibiotic	antibiotic target alteration	99.72	99.93	Curated-R
HYEY-JH3733	2025-12-08 14:37:08	Perfect, Strict, complete genes only	0	4	0	Strict	Mycobacteroides abscessus 23S rRNA with mutation conferring resistance to clarithromycin	a2059g	rRNA gene variant model	23S rRNA with mutation conferring resistance to macrolide antibiotics	macrolide antibiotic	antibiotic target alteration	100	99.97	Curated-R
HYEY-JH3784	2025-12-08 14:39:08	Perfect, Strict, complete genes only	1	3	0	Perfect	MAB		protein homolog model	class A Mycobacterium abscessus beta-lactamase	cephalosporin, penicillin beta-lactam	antibiotic inactivation	100	100
HYEY-JH3784	2025-12-08 14:39:08	Perfect, Strict, complete genes only	1	3	0	Strict	vanY gene in vanB cluster		protein homolog model	vanY, glycopeptide resistance gene cluster	glycopeptide antibiotic	antibiotic target alteration	27.12	73.88
HYEY-JH3784	2025-12-08 14:39:08	Perfect, Strict, complete genes only	1	3	0	Strict	RbpA		protein homolog model	RbpA bacterial RNA polymerase-binding protein	rifamycin antibiotic	antibiotic target protection	87.39	97.37
HYEY-JH3784	2025-12-08 14:39:08	Perfect, Strict, complete genes only	1	3	0	Strict	Mycobacteroides chelonae 16S rRNA mutation conferring resistance to kanamycin A	a1408g	rRNA gene variant model	16s rRNA with mutation conferring resistance to aminoglycoside antibiotics	aminoglycoside antibiotic	antibiotic target alteration	99.72	99.93	Curated-R
HYEY-JH3784	2025-12-08 14:39:08	Perfect, Strict, complete genes only	1	3	0	Strict	Mycobacteroides abscessus 23S rRNA with mutation conferring resistance to clarithromycin	a2059g	rRNA gene variant model	23S rRNA with mutation conferring resistance to macrolide antibiotics	macrolide antibiotic	antibiotic target alteration	100	99.97	Curated-R
HYEY-JH3877	2025-12-08 15:26:45	Perfect, Strict, complete genes only	0	4	0	Strict	vanY gene in vanB cluster		protein homolog model	vanY, glycopeptide resistance gene cluster	glycopeptide antibiotic	antibiotic target alteration	27.12	73.88
HYEY-JH3877	2025-12-08 15:26:45	Perfect, Strict, complete genes only	0	4	0	Strict	MAB		protein homolog model	class A Mycobacterium abscessus beta-lactamase	cephalosporin, penicillin beta-lactam	antibiotic inactivation	99.65	100
HYEY-JH3877	2025-12-08 15:26:45	Perfect, Strict, complete genes only	0	4	0	Strict	RbpA		protein homolog model	RbpA bacterial RNA polymerase-binding protein	rifamycin antibiotic	antibiotic target protection	87.39	97.37
HYEY-JH3877	2025-12-08 15:26:45	Perfect, Strict, complete genes only	0	4	0	Strict	Mycobacteroides chelonae 16S rRNA mutation conferring resistance to kanamycin A	a1408g	rRNA gene variant model	16s rRNA with mutation conferring resistance to aminoglycoside antibiotics	aminoglycoside antibiotic	antibiotic target alteration	99.72	99.93	Curated-R
HYEY-JH3877	2025-12-08 15:26:45	Perfect, Strict, complete genes only	0	4	0	Strict	Mycobacteroides abscessus 23S rRNA with mutation conferring resistance to clarithromycin	a2059g	rRNA gene variant model	23S rRNA with mutation conferring resistance to macrolide antibiotics	macrolide antibiotic	antibiotic target alteration	100	99.97	Curated-R
HYEY-JH3932	2025-12-09 00:08:33	Perfect, Strict, complete genes only	0	4	0	Strict	MAB		protein homolog model	class A Mycobacterium abscessus beta-lactamase	cephalosporin, penicillin beta-lactam	antibiotic inactivation	99.65	100
HYEY-JH3932	2025-12-09 00:08:33	Perfect, Strict, complete genes only	0	4	0	Strict	RbpA		protein homolog model	RbpA bacterial RNA polymerase-binding protein	rifamycin antibiotic	antibiotic target protection	87.39	97.37
HYEY-JH3932	2025-12-09 00:08:33	Perfect, Strict, complete genes only	0	4	0	Strict	vanY gene in vanB cluster		protein homolog model	vanY, glycopeptide resistance gene cluster	glycopeptide antibiotic	antibiotic target alteration	27.12	73.88
HYEY-JH3932	2025-12-09 00:08:33	Perfect, Strict, complete genes only	0	4	0	Strict	Mycobacteroides chelonae 16S rRNA mutation conferring resistance to kanamycin A	a1408g	rRNA gene variant model	16s rRNA with mutation conferring resistance to aminoglycoside antibiotics	aminoglycoside antibiotic	antibiotic target alteration	99.72	99.93	Curated-R
HYEY-JH3932	2025-12-09 00:08:33	Perfect, Strict, complete genes only	0	4	0	Strict	Mycobacteroides abscessus 23S rRNA with mutation conferring resistance to clarithromycin	a2059g	rRNA gene variant model	23S rRNA with mutation conferring resistance to macrolide antibiotics	macrolide antibiotic	antibiotic target alteration	100	99.97	Curated-R
HYEY-JH4023	2025-12-09 00:10:49	Perfect, Strict, complete genes only	0	4	0	Strict	vanY gene in vanB cluster		protein homolog model	vanY, glycopeptide resistance gene cluster	glycopeptide antibiotic	antibiotic target alteration	27.12	73.88
HYEY-JH4023	2025-12-09 00:10:49	Perfect, Strict, complete genes only	0	4	0	Strict	MAB		protein homolog model	class A Mycobacterium abscessus beta-lactamase	cephalosporin, penicillin beta-lactam	antibiotic inactivation	99.65	100
HYEY-JH4023	2025-12-09 00:10:49	Perfect, Strict, complete genes only	0	4	0	Strict	RbpA		protein homolog model	RbpA bacterial RNA polymerase-binding protein	rifamycin antibiotic	antibiotic target protection	87.39	97.37
HYEY-JH4023	2025-12-09 00:10:49	Perfect, Strict, complete genes only	0	4	0	Strict	Mycobacteroides chelonae 16S rRNA mutation conferring resistance to kanamycin A	a1408g	rRNA gene variant model	16s rRNA with mutation conferring resistance to aminoglycoside antibiotics	aminoglycoside antibiotic	antibiotic target alteration	99.72	99.93	Curated-R
HYEY-JH4023	2025-12-09 00:10:49	Perfect, Strict, complete genes only	0	4	0	Strict	Mycobacteroides abscessus 23S rRNA with mutation conferring resistance to clarithromycin	a2059g	rRNA gene variant model	23S rRNA with mutation conferring resistance to macrolide antibiotics	macrolide antibiotic	antibiotic target alteration	100	99.97	Curated-R
HYEY-JH4149	2025-12-08 15:33:10	Perfect, Strict, complete genes only	0	5	0	Strict	vanY gene in vanB cluster		protein homolog model	vanY, glycopeptide resistance gene cluster	glycopeptide antibiotic	antibiotic target alteration	31.5	73.88
HYEY-JH4149	2025-12-08 15:33:10	Perfect, Strict, complete genes only	0	5	0	Strict	RbpA		protein homolog model	RbpA bacterial RNA polymerase-binding protein	rifamycin antibiotic	antibiotic target protection	87.39	97.37
HYEY-JH4149	2025-12-08 15:33:10	Perfect, Strict, complete genes only	0	5	0	Strict	qacJ		protein homolog model	small multidrug resistance (SMR) antibiotic efflux pump	disinfecting agents and antiseptics	antibiotic efflux	41.18	97.2
HYEY-JH4149	2025-12-08 15:33:10	Perfect, Strict, complete genes only	0	5	0	Strict	MAB		protein homolog model	class A Mycobacterium abscessus beta-lactamase	cephalosporin, penicillin beta-lactam	antibiotic inactivation	99.31	100
HYEY-JH4149	2025-12-08 15:33:10	Perfect, Strict, complete genes only	0	5	0	Strict	Mycobacteroides chelonae 16S rRNA mutation conferring resistance to kanamycin A	a1408g	rRNA gene variant model	16s rRNA with mutation conferring resistance to aminoglycoside antibiotics	aminoglycoside antibiotic	antibiotic target alteration	99.72	99.93	Curated-R
HYEY-JH4149	2025-12-08 15:33:10	Perfect, Strict, complete genes only	0	5	0	Strict	Mycobacteroides abscessus 23S rRNA with mutation conferring resistance to clarithromycin	a2059g	rRNA gene variant model	23S rRNA with mutation conferring resistance to macrolide antibiotics	macrolide antibiotic	antibiotic target alteration	99.9	99.97	Curated-R
HYEY-JH4179	2025-12-08 15:35:00	Perfect, Strict, complete genes only	1	3	0	Perfect	MAB	/	protein homolog model	class A Mycobacterium abscessus beta-lactamase	cephalosporin, penicillin beta-lactam	antibiotic inactivation	100	100
HYEY-JH4179	2025-12-08 15:35:00	Perfect, Strict, complete genes only	1	3	0	Strict	vanY gene in vanB cluster	/	protein homolog model	vanY, glycopeptide resistance gene cluster	glycopeptide antibiotic	antibiotic target alteration	27.12	73.88
HYEY-JH4179	2025-12-08 15:35:00	Perfect, Strict, complete genes only	1	3	0	Strict	RbpA	/	protein homolog model	RbpA bacterial RNA polymerase-binding protein	rifamycin antibiotic	antibiotic target protection	87.39	97.37
HYEY-JH4179	2025-12-08 15:35:00	Perfect, Strict, complete genes only	1	3	0	Strict	Mycobacteroides chelonae 16S rRNA mutation conferring resistance to kanamycin A	a1408g	rRNA gene variant model	16s rRNA with mutation conferring resistance to aminoglycoside antibiotics	aminoglycoside antibiotic	antibiotic target alteration	99.72	99.93	Curated-R
HYEY-JH4179	2025-12-08 15:35:00	Perfect, Strict, complete genes only	1	3	0	Strict	Mycobacteroides abscessus 23S rRNA with mutation conferring resistance to clarithromycin	a2059g	rRNA gene variant model	23S rRNA with mutation conferring resistance to macrolide antibiotics	macrolide antibiotic	antibiotic target alteration	100	99.97	Curated-R
HYEY-JH4237	2025-12-09 00:23:11	Perfect, Strict, complete genes only	0	5	0	Strict	RbpA		protein homolog model	RbpA bacterial RNA polymerase-binding protein	rifamycin antibiotic	antibiotic target protection	87.39	97.37
HYEY-JH4237	2025-12-09 00:23:11	Perfect, Strict, complete genes only	0	5	0	Strict	vanY gene in vanB cluster		protein homolog model	vanY, glycopeptide resistance gene cluster	glycopeptide antibiotic	antibiotic target alteration	31.5	73.88
HYEY-JH4237	2025-12-09 00:23:11	Perfect, Strict, complete genes only	0	5	0	Strict	MAB		protein homolog model	class A Mycobacterium abscessus beta-lactamase	cephalosporin, penicillin beta-lactam	antibiotic inactivation	99.31	100
HYEY-JH4237	2025-12-09 00:23:11	Perfect, Strict, complete genes only	0	5	0	Strict	qacJ		protein homolog model	small multidrug resistance (SMR) antibiotic efflux pump	disinfecting agents and antiseptics	antibiotic efflux	41.18	97.2
HYEY-JH4237	2025-12-09 00:23:11	Perfect, Strict, complete genes only	0	5	0	Strict	Mycobacteroides chelonae 16S rRNA mutation conferring resistance to kanamycin A	a1408g	rRNA gene variant model	16s rRNA with mutation conferring resistance to aminoglycoside antibiotics	aminoglycoside antibiotic	antibiotic target alteration	99.72	99.93	Curated-R
HYEY-JH4237	2025-12-09 00:23:11	Perfect, Strict, complete genes only	0	5	0	Strict	Mycobacteroides abscessus 23S rRNA with mutation conferring resistance to clarithromycin	a2059g	rRNA gene variant model	23S rRNA with mutation conferring resistance to macrolide antibiotics	macrolide antibiotic	antibiotic target alteration	99.84	99.97	Curated-R
HYEY-JH4238	2025-12-08 15:42:59	Perfect, Strict, complete genes only	1	3	0	Perfect	MAB		protein homolog model	class A Mycobacterium abscessus beta-lactamase	cephalosporin, penicillin beta-lactam	antibiotic inactivation	100	100
HYEY-JH4238	2025-12-08 15:42:59	Perfect, Strict, complete genes only	1	3	0	Strict	RbpA		protein homolog model	RbpA bacterial RNA polymerase-binding protein	rifamycin antibiotic	antibiotic target protection	87.39	97.37
HYEY-JH4238	2025-12-08 15:42:59	Perfect, Strict, complete genes only	1	3	0	Strict	vanY gene in vanB cluster		protein homolog model	vanY, glycopeptide resistance gene cluster	glycopeptide antibiotic	antibiotic target alteration	27.12	73.88
HYEY-JH4238	2025-12-08 15:42:59	Perfect, Strict, complete genes only	1	3	0	Strict	Mycobacteroides chelonae 16S rRNA mutation conferring resistance to kanamycin A	a1408g	rRNA gene variant model	16s rRNA with mutation conferring resistance to aminoglycoside antibiotics	aminoglycoside antibiotic	antibiotic target alteration	99.72	99.93	Curated-R
HYEY-JH4238	2025-12-08 15:42:59	Perfect, Strict, complete genes only	1	3	0	Strict	Mycobacteroides abscessus 23S rRNA with mutation conferring resistance to clarithromycin	a2059g	rRNA gene variant model	23S rRNA with mutation conferring resistance to macrolide antibiotics	macrolide antibiotic	antibiotic target alteration	99.97	99.97	Curated-R
HYEY-JH4239	2025-12-08 16:05:28	Perfect, Strict, complete genes only	0	4	0	Strict	vanY gene in vanB cluster		protein homolog model	vanY, glycopeptide resistance gene cluster	glycopeptide antibiotic	antibiotic target alteration	27.12	73.88
HYEY-JH4239	2025-12-08 16:05:28	Perfect, Strict, complete genes only	0	4	0	Strict	RbpA		protein homolog model	RbpA bacterial RNA polymerase-binding protein	rifamycin antibiotic	antibiotic target protection	87.39	97.37
HYEY-JH4239	2025-12-08 16:05:28	Perfect, Strict, complete genes only	0	4	0	Strict	MAB		protein homolog model	class A Mycobacterium abscessus beta-lactamase	cephalosporin, penicillin beta-lactam	antibiotic inactivation	99.31	100
HYEY-JH4239	2025-12-08 16:05:28	Perfect, Strict, complete genes only	0	4	0	Strict	Mycobacteroides chelonae 16S rRNA mutation conferring resistance to kanamycin A	a1408g	rRNA gene variant model	16s rRNA with mutation conferring resistance to aminoglycoside antibiotics	aminoglycoside antibiotic	antibiotic target alteration	99.72	99.93	Curated-R
HYEY-JH4239	2025-12-08 16:05:28	Perfect, Strict, complete genes only	0	4	0	Strict	Mycobacteroides abscessus 23S rRNA with mutation conferring resistance to clarithromycin	a2059g	rRNA gene variant model	23S rRNA with mutation conferring resistance to macrolide antibiotics	macrolide antibiotic	antibiotic target alteration	100	99.97	Curated-R
HYEY-JH4244	2025-12-09 00:40:31	Perfect, Strict, complete genes only	0	5	0	Strict	vanY gene in vanB cluster		protein homolog model	vanY, glycopeptide resistance gene cluster	glycopeptide antibiotic	antibiotic target alteration	27.12	73.88
HYEY-JH4244	2025-12-09 00:40:31	Perfect, Strict, complete genes only	0	5	0	Strict	RbpA		protein homolog model	RbpA bacterial RNA polymerase-binding protein	rifamycin antibiotic	antibiotic target protection	87.39	97.37
HYEY-JH4244	2025-12-09 00:40:31	Perfect, Strict, complete genes only	0	5	0	Strict	qacJ		protein homolog model	small multidrug resistance (SMR) antibiotic efflux pump	disinfecting agents and antiseptics	antibiotic efflux	41.18	97.2
HYEY-JH4244	2025-12-09 00:40:31	Perfect, Strict, complete genes only	0	5	0	Strict	MAB		protein homolog model	class A Mycobacterium abscessus beta-lactamase	cephalosporin, penicillin beta-lactam	antibiotic inactivation	95.96	94.12
HYEY-JH4244	2025-12-09 00:40:31	Perfect, Strict, complete genes only	0	5	0	Strict	Mycobacteroides chelonae 16S rRNA mutation conferring resistance to kanamycin A	a1408g	rRNA gene variant model	16s rRNA with mutation conferring resistance to aminoglycoside antibiotics	aminoglycoside antibiotic	antibiotic target alteration	99.72	99.93	Curated-R
HYEY-JH4244	2025-12-09 00:40:31	Perfect, Strict, complete genes only	0	5	0	Strict	Mycobacteroides abscessus 23S rRNA with mutation conferring resistance to clarithromycin	a2059g	rRNA gene variant model	23S rRNA with mutation conferring resistance to macrolide antibiotics	macrolide antibiotic	antibiotic target alteration	99.9	99.97	Curated-R
HYEY-JH4246	2025-12-09 00:42:26	Perfect, Strict, complete genes only	0	4	0	Strict	MAB		protein homolog model	class A Mycobacterium abscessus beta-lactamase	cephalosporin, penicillin beta-lactam	antibiotic inactivation	96.19	100
HYEY-JH4246	2025-12-09 00:42:26	Perfect, Strict, complete genes only	0	4	0	Strict	RbpA		protein homolog model	RbpA bacterial RNA polymerase-binding protein	rifamycin antibiotic	antibiotic target protection	87.39	97.37
HYEY-JH4246	2025-12-09 00:42:26	Perfect, Strict, complete genes only	0	4	0	Strict	vanY gene in vanB cluster		protein homolog model	vanY, glycopeptide resistance gene cluster	glycopeptide antibiotic	antibiotic target alteration	27.12	73.88
HYEY-JH4246	2025-12-09 00:42:26	Perfect, Strict, complete genes only	0	4	0	Strict	Mycobacteroides chelonae 16S rRNA mutation conferring resistance to kanamycin A	a1408g	rRNA gene variant model	16s rRNA with mutation conferring resistance to aminoglycoside antibiotics	aminoglycoside antibiotic	antibiotic target alteration	99.72	99.93	Curated-R
HYEY-JH4246	2025-12-09 00:42:26	Perfect, Strict, complete genes only	0	4	0	Strict	Mycobacteroides abscessus 23S rRNA with mutation conferring resistance to clarithromycin	a2059g	rRNA gene variant model	23S rRNA with mutation conferring resistance to macrolide antibiotics	macrolide antibiotic	antibiotic target alteration	99.97	99.97	Curated-R
HYEY-JH4309	2025-12-09 00:44:19	Perfect, Strict, complete genes only	0	4	0	Strict	MAB		protein homolog model	class A Mycobacterium abscessus beta-lactamase	cephalosporin, penicillin beta-lactam	antibiotic inactivation	99.65	100
HYEY-JH4309	2025-12-09 00:44:19	Perfect, Strict, complete genes only	0	4	0	Strict	RbpA		protein homolog model	RbpA bacterial RNA polymerase-binding protein	rifamycin antibiotic	antibiotic target protection	87.39	97.37
HYEY-JH4309	2025-12-09 00:44:19	Perfect, Strict, complete genes only	0	4	0	Strict	vanY gene in vanB cluster		protein homolog model	vanY, glycopeptide resistance gene cluster	glycopeptide antibiotic	antibiotic target alteration	27.12	73.88
HYEY-JH4309	2025-12-09 00:44:19	Perfect, Strict, complete genes only	0	4	0	Strict	Mycobacteroides chelonae 16S rRNA mutation conferring resistance to kanamycin A	a1408g	rRNA gene variant model	16s rRNA with mutation conferring resistance to aminoglycoside antibiotics	aminoglycoside antibiotic	antibiotic target alteration	99.72	99.93	Curated-R
HYEY-JH4309	2025-12-09 00:44:19	Perfect, Strict, complete genes only	0	4	0	Strict	Mycobacteroides abscessus 23S rRNA with mutation conferring resistance to clarithromycin	a2059g	rRNA gene variant model	23S rRNA with mutation conferring resistance to macrolide antibiotics	macrolide antibiotic	antibiotic target alteration	100	99.97	Curated-R
HYEY-JH4447	2025-12-08 16:16:04	Perfect, Strict, complete genes only	0	4	0	Strict	MAB		protein homolog model	class A Mycobacterium abscessus beta-lactamase	cephalosporin, penicillin beta-lactam	antibiotic inactivation	98.96	100
HYEY-JH4447	2025-12-08 16:16:04	Perfect, Strict, complete genes only	0	4	0	Strict	RbpA		protein homolog model	RbpA bacterial RNA polymerase-binding protein	rifamycin antibiotic	antibiotic target protection	87.39	97.37
HYEY-JH4447	2025-12-08 16:16:04	Perfect, Strict, complete genes only	0	4	0	Strict	vanY gene in vanB cluster		protein homolog model	vanY, glycopeptide resistance gene cluster	glycopeptide antibiotic	antibiotic target alteration	27.12	73.88
HYEY-JH4447	2025-12-08 16:16:04	Perfect, Strict, complete genes only	0	4	0	Strict	Mycobacteroides chelonae 16S rRNA mutation conferring resistance to kanamycin A	a1408g	rRNA gene variant model	16s rRNA with mutation conferring resistance to aminoglycoside antibiotics	aminoglycoside antibiotic	antibiotic target alteration	99.72	99.93	Curated-R
HYEY-JH4447	2025-12-08 16:16:04	Perfect, Strict, complete genes only	0	4	0	Strict	Mycobacteroides abscessus 23S rRNA with mutation conferring resistance to clarithromycin	a2059g	rRNA gene variant model	23S rRNA with mutation conferring resistance to macrolide antibiotics	macrolide antibiotic	antibiotic target alteration	99.97	99.97	Curated-R
HYEY-JH4449	2025-12-08 16:17:56	Perfect, Strict, complete genes only	0	4	0	Strict	MAB		protein homolog model	class A Mycobacterium abscessus beta-lactamase	cephalosporin, penicillin beta-lactam	antibiotic inactivation	99.31	100
HYEY-JH4449	2025-12-08 16:17:56	Perfect, Strict, complete genes only	0	4	0	Strict	vanY gene in vanB cluster		protein homolog model	vanY, glycopeptide resistance gene cluster	glycopeptide antibiotic	antibiotic target alteration	27.12	73.88
HYEY-JH4449	2025-12-08 16:17:56	Perfect, Strict, complete genes only	0	4	0	Strict	RbpA		protein homolog model	RbpA bacterial RNA polymerase-binding protein	rifamycin antibiotic	antibiotic target protection	87.39	97.37
HYEY-JH4449	2025-12-08 16:17:56	Perfect, Strict, complete genes only	0	4	0	Strict	Mycobacteroides chelonae 16S rRNA mutation conferring resistance to kanamycin A	a1408g	rRNA gene variant model	16s rRNA with mutation conferring resistance to aminoglycoside antibiotics	aminoglycoside antibiotic	antibiotic target alteration	99.72	99.93	Curated-R
HYEY-JH4449	2025-12-08 16:17:56	Perfect, Strict, complete genes only	0	4	0	Strict	Mycobacteroides abscessus 23S rRNA with mutation conferring resistance to clarithromycin	a2059g	rRNA gene variant model	23S rRNA with mutation conferring resistance to macrolide antibiotics	macrolide antibiotic	antibiotic target alteration	99.97	99.97	Curated-R
HYEY-JH4450	2025-12-09 00:46:21	Perfect, Strict, complete genes only	0	4	0	Strict	RbpA		protein homolog model	RbpA bacterial RNA polymerase-binding protein	rifamycin antibiotic	antibiotic target protection	87.39	97.37
HYEY-JH4450	2025-12-09 00:46:21	Perfect, Strict, complete genes only	0	4	0	Strict	vanY gene in vanB cluster		protein homolog model	vanY, glycopeptide resistance gene cluster	glycopeptide antibiotic	antibiotic target alteration	27.12	73.88
HYEY-JH4450	2025-12-09 00:46:21	Perfect, Strict, complete genes only	0	4	0	Strict	MAB		protein homolog model	class A Mycobacterium abscessus beta-lactamase	cephalosporin, penicillin beta-lactam	antibiotic inactivation	99.65	100
HYEY-JH4450	2025-12-09 00:46:21	Perfect, Strict, complete genes only	0	4	0	Strict	Mycobacteroides chelonae 16S rRNA mutation conferring resistance to kanamycin A	a1408g	rRNA gene variant model	16s rRNA with mutation conferring resistance to aminoglycoside antibiotics	aminoglycoside antibiotic	antibiotic target alteration	99.72	99.93	Curated-R
HYEY-JH4450	2025-12-09 00:46:21	Perfect, Strict, complete genes only	0	4	0	Strict	Mycobacteroides abscessus 23S rRNA with mutation conferring resistance to clarithromycin	a2059g	rRNA gene variant model	23S rRNA with mutation conferring resistance to macrolide antibiotics	macrolide antibiotic	antibiotic target alteration	100	99.97	Curated-R
HYEY-JH4637	2025-12-08 16:21:45	Perfect, Strict, complete genes only	0	5	0	Strict	MAB		protein homolog model	class A Mycobacterium abscessus beta-lactamase	cephalosporin, penicillin beta-lactam	antibiotic inactivation	99.31	100
HYEY-JH4637	2025-12-08 16:21:45	Perfect, Strict, complete genes only	0	5	0	Strict	qacJ		protein homolog model	small multidrug resistance (SMR) antibiotic efflux pump	disinfecting agents and antiseptics	antibiotic efflux	41.18	97.2
HYEY-JH4637	2025-12-08 16:21:45	Perfect, Strict, complete genes only	0	5	0	Strict	RbpA		protein homolog model	RbpA bacterial RNA polymerase-binding protein	rifamycin antibiotic	antibiotic target protection	87.39	97.37
HYEY-JH4637	2025-12-08 16:21:45	Perfect, Strict, complete genes only	0	5	0	Strict	vanY gene in vanB cluster		protein homolog model	vanY, glycopeptide resistance gene cluster	glycopeptide antibiotic	antibiotic target alteration	31.5	73.88
HYEY-JH4637	2025-12-08 16:21:45	Perfect, Strict, complete genes only	0	5	0	Strict	Mycobacteroides chelonae 16S rRNA mutation conferring resistance to kanamycin A	a1408g	rRNA gene variant model	16s rRNA with mutation conferring resistance to aminoglycoside antibiotics	aminoglycoside antibiotic	antibiotic target alteration	99.72	99.93	Curated-R
HYEY-JH4637	2025-12-08 16:21:45	Perfect, Strict, complete genes only	0	5	0	Strict	Mycobacteroides abscessus 23S rRNA with mutation conferring resistance to clarithromycin	a2059g	rRNA gene variant model	23S rRNA with mutation conferring resistance to macrolide antibiotics	macrolide antibiotic	antibiotic target alteration	99.84	99.97	Curated-R
HYEY-JH4638	2025-12-09 00:32:42	Perfect, Strict, complete genes only	1	4	0	Perfect	MAB		protein homolog model	class A Mycobacterium abscessus beta-lactamase	cephalosporin, penicillin beta-lactam	antibiotic inactivation	100	100
HYEY-JH4638	2025-12-09 00:32:42	Perfect, Strict, complete genes only	1	4	0	Strict	vanY gene in vanB cluster		protein homolog model	vanY, glycopeptide resistance gene cluster	glycopeptide antibiotic	antibiotic target alteration	27.12	73.88
HYEY-JH4638	2025-12-09 00:32:42	Perfect, Strict, complete genes only	1	4	0	Strict	RbpA		protein homolog model	RbpA bacterial RNA polymerase-binding protein	rifamycin antibiotic	antibiotic target protection	87.39	97.37
HYEY-JH4638	2025-12-09 00:32:42	Perfect, Strict, complete genes only	1	4	0	Strict	Erm(41)		protein homolog model	Erm 23S ribosomal RNA methyltransferase	macrolide antibiotic, lincosamide antibiotic, streptogramin antibiotic, streptogramin A antibiotic, streptogramin B antibiotic	antibiotic target alteration	98.55	100
HYEY-JH4638	2025-12-09 00:32:42	Perfect, Strict, complete genes only	1	4	0	Strict	Mycobacteroides chelonae 16S rRNA mutation conferring resistance to kanamycin A	a1408g	rRNA gene variant model	16s rRNA with mutation conferring resistance to aminoglycoside antibiotics	aminoglycoside antibiotic	antibiotic target alteration	99.72	99.93	Curated-R
HYEY-JH4638	2025-12-09 00:32:42	Perfect, Strict, complete genes only	1	4	0	Strict	Mycobacteroides abscessus 23S rRNA with mutation conferring resistance to clarithromycin	a2059g	rRNA gene variant model	23S rRNA with mutation conferring resistance to macrolide antibiotics	macrolide antibiotic	antibiotic target alteration	100	99.97	Curated-R
HYEY-JH4700	2025-12-09 00:48:34	Perfect, Strict, complete genes only	1	3	0	Perfect	MAB		protein homolog model	class A Mycobacterium abscessus beta-lactamase	cephalosporin, penicillin beta-lactam	antibiotic inactivation	100	100
HYEY-JH4700	2025-12-09 00:48:34	Perfect, Strict, complete genes only	1	3	0	Strict	RbpA		protein homolog model	RbpA bacterial RNA polymerase-binding protein	rifamycin antibiotic	antibiotic target protection	87.39	97.37
HYEY-JH4700	2025-12-09 00:48:34	Perfect, Strict, complete genes only	1	3	0	Strict	vanY gene in vanB cluster		protein homolog model	vanY, glycopeptide resistance gene cluster	glycopeptide antibiotic	antibiotic target alteration	27.12	73.88
HYEY-JH4700	2025-12-09 00:48:34	Perfect, Strict, complete genes only	1	3	0	Strict	Mycobacteroides chelonae 16S rRNA mutation conferring resistance to kanamycin A	a1408g	rRNA gene variant model	16s rRNA with mutation conferring resistance to aminoglycoside antibiotics	aminoglycoside antibiotic	antibiotic target alteration	99.72	99.93	Curated-R
HYEY-JH4700	2025-12-09 00:48:34	Perfect, Strict, complete genes only	1	3	0	Strict	Mycobacteroides abscessus 23S rRNA with mutation conferring resistance to clarithromycin	a2059g	rRNA gene variant model	23S rRNA with mutation conferring resistance to macrolide antibiotics	macrolide antibiotic	antibiotic target alteration	100	99.97	Curated-R
HYEY-JH4847	2025-12-09 01:00:02	Perfect, Strict, complete genes only	0	4	0	Strict	RbpA		protein homolog model	RbpA bacterial RNA polymerase-binding protein	rifamycin antibiotic	antibiotic target protection	87.39	97.37
HYEY-JH4847	2025-12-09 01:00:02	Perfect, Strict, complete genes only	0	4	0	Strict	vanY gene in vanB cluster		protein homolog model	vanY, glycopeptide resistance gene cluster	glycopeptide antibiotic	antibiotic target alteration	27.12	73.88
HYEY-JH4847	2025-12-09 01:00:02	Perfect, Strict, complete genes only	0	4	0	Strict	MAB		protein homolog model	class A Mycobacterium abscessus beta-lactamase	cephalosporin, penicillin beta-lactam	antibiotic inactivation	99.65	100
HYEY-JH4847	2025-12-09 01:00:02	Perfect, Strict, complete genes only	0	4	0	Strict	Mycobacteroides chelonae 16S rRNA mutation conferring resistance to kanamycin A	a1408g	rRNA gene variant model	16s rRNA with mutation conferring resistance to aminoglycoside antibiotics	aminoglycoside antibiotic	antibiotic target alteration	99.72	99.93	Curated-R
HYEY-JH4847	2025-12-09 01:00:02	Perfect, Strict, complete genes only	0	4	0	Strict	Mycobacteroides abscessus 23S rRNA with mutation conferring resistance to clarithromycin	a2059g	rRNA gene variant model	23S rRNA with mutation conferring resistance to macrolide antibiotics	macrolide antibiotic	antibiotic target alteration	100	99.97	Curated-R
HYEY-JH4901	2025-12-09 01:22:57	Perfect, Strict, complete genes only	1	3	0	Perfect	MAB		protein homolog model	class A Mycobacterium abscessus beta-lactamase	cephalosporin, penicillin beta-lactam	antibiotic inactivation	100	100
HYEY-JH4901	2025-12-09 01:22:57	Perfect, Strict, complete genes only	1	3	0	Strict	vanY gene in vanB cluster		protein homolog model	vanY, glycopeptide resistance gene cluster	glycopeptide antibiotic	antibiotic target alteration	27.12	73.88
HYEY-JH4901	2025-12-09 01:22:57	Perfect, Strict, complete genes only	1	3	0	Strict	RbpA		protein homolog model	RbpA bacterial RNA polymerase-binding protein	rifamycin antibiotic	antibiotic target protection	87.39	97.37
HYEY-JH4901	2025-12-09 01:22:57	Perfect, Strict, complete genes only	1	3	0	Strict	Mycobacteroides chelonae 16S rRNA mutation conferring resistance to kanamycin A	a1408g	rRNA gene variant model	16s rRNA with mutation conferring resistance to aminoglycoside antibiotics	aminoglycoside antibiotic	antibiotic target alteration	99.72	99.93	Curated-R
HYEY-JH4901	2025-12-09 01:22:57	Perfect, Strict, complete genes only	1	3	0	Strict	Mycobacteroides abscessus 23S rRNA with mutation conferring resistance to clarithromycin	a2059g	rRNA gene variant model	23S rRNA with mutation conferring resistance to macrolide antibiotics	macrolide antibiotic	antibiotic target alteration	100	99.97	Curated-R
HYEY-JH4988	2025-12-09 01:24:50	Perfect, Strict, complete genes only	0	5	0	Strict	MAB	/	protein homolog model	class A Mycobacterium abscessus beta-lactamase	cephalosporin, penicillin beta-lactam	antibiotic inactivation	98.62	100
HYEY-JH4988	2025-12-09 01:24:50	Perfect, Strict, complete genes only	0	5	0	Strict	qacJ	/	protein homolog model	small multidrug resistance (SMR) antibiotic efflux pump	disinfecting agents and antiseptics	antibiotic efflux	41.18	97.2
HYEY-JH4988	2025-12-09 01:24:50	Perfect, Strict, complete genes only	0	5	0	Strict	RbpA	/	protein homolog model	RbpA bacterial RNA polymerase-binding protein	rifamycin antibiotic	antibiotic target protection	87.39	97.37
HYEY-JH4988	2025-12-09 01:24:50	Perfect, Strict, complete genes only	0	5	0	Strict	vanY gene in vanB cluster	/	protein homolog model	vanY, glycopeptide resistance gene cluster	glycopeptide antibiotic	antibiotic target alteration	31.5	73.88
HYEY-JH4988	2025-12-09 01:24:50	Perfect, Strict, complete genes only	0	5	0	Strict	Mycobacteroides chelonae 16S rRNA mutation conferring resistance to kanamycin A	a1408g	rRNA gene variant model	16s rRNA with mutation conferring resistance to aminoglycoside antibiotics	aminoglycoside antibiotic	antibiotic target alteration	99.65	99.93	Curated-R
HYEY-JH4988	2025-12-09 01:24:50	Perfect, Strict, complete genes only	0	5	0	Strict	Mycobacteroides abscessus 23S rRNA with mutation conferring resistance to clarithromycin	a2059g	rRNA gene variant model	23S rRNA with mutation conferring resistance to macrolide antibiotics	macrolide antibiotic	antibiotic target alteration	99.87	99.97	Curated-R
HYEY-JH5023	2025-12-09 01:09:21	Perfect, Strict, complete genes only	0	4	0	Strict	RbpA		protein homolog model	RbpA bacterial RNA polymerase-binding protein	rifamycin antibiotic	antibiotic target protection	87.39	97.37
HYEY-JH5023	2025-12-09 01:09:21	Perfect, Strict, complete genes only	0	4	0	Strict	vanY gene in vanB cluster		protein homolog model	vanY, glycopeptide resistance gene cluster	glycopeptide antibiotic	antibiotic target alteration	27.12	73.88
HYEY-JH5023	2025-12-09 01:09:21	Perfect, Strict, complete genes only	0	4	0	Strict	MAB		protein homolog model	class A Mycobacterium abscessus beta-lactamase	cephalosporin, penicillin beta-lactam	antibiotic inactivation	99.65	100
HYEY-JH5023	2025-12-09 01:09:21	Perfect, Strict, complete genes only	0	4	0	Strict	Mycobacteroides chelonae 16S rRNA mutation conferring resistance to kanamycin A	a1408g	rRNA gene variant model	16s rRNA with mutation conferring resistance to aminoglycoside antibiotics	aminoglycoside antibiotic	antibiotic target alteration	99.72	99.93	Curated-R
HYEY-JH5023	2025-12-09 01:09:21	Perfect, Strict, complete genes only	0	4	0	Strict	Mycobacteroides abscessus 23S rRNA with mutation conferring resistance to clarithromycin	a2059g	rRNA gene variant model	23S rRNA with mutation conferring resistance to macrolide antibiotics	macrolide antibiotic	antibiotic target alteration	100	99.97	Curated-R
HYEY-JH5027	2025-12-09 01:30:28	Perfect, Strict, complete genes only	0	4	0	Strict	vanY gene in vanB cluster		protein homolog model	vanY, glycopeptide resistance gene cluster	glycopeptide antibiotic	antibiotic target alteration	27.12	73.88
HYEY-JH5027	2025-12-09 01:30:28	Perfect, Strict, complete genes only	0	4	0	Strict	MAB		protein homolog model	class A Mycobacterium abscessus beta-lactamase	cephalosporin, penicillin beta-lactam	antibiotic inactivation	99.65	100
HYEY-JH5027	2025-12-09 01:30:28	Perfect, Strict, complete genes only	0	4	0	Strict	RbpA		protein homolog model	RbpA bacterial RNA polymerase-binding protein	rifamycin antibiotic	antibiotic target protection	87.39	97.37
HYEY-JH5027	2025-12-09 01:30:28	Perfect, Strict, complete genes only	0	4	0	Strict	Mycobacteroides chelonae 16S rRNA mutation conferring resistance to kanamycin A	a1408g	rRNA gene variant model	16s rRNA with mutation conferring resistance to aminoglycoside antibiotics	aminoglycoside antibiotic	antibiotic target alteration	99.72	99.93	Curated-R
HYEY-JH5027	2025-12-09 01:30:28	Perfect, Strict, complete genes only	0	4	0	Strict	Mycobacteroides abscessus 23S rRNA with mutation conferring resistance to clarithromycin	a2059g	rRNA gene variant model	23S rRNA with mutation conferring resistance to macrolide antibiotics	macrolide antibiotic	antibiotic target alteration	100	99.97	Curated-R
